# Supplementary material for: A Retrospective Literature Evaluation of the Integration of Stress Physiology Indices, Animal Welfare and Climate Change Assessment of Livestock
Source: Animals (Basel). 2021 Apr 30;11(5):1287. doi: 10.3390/ani11051287 (PMC8146810; doi:10.3390/ani11051287)
Supplement: Supplementary file 1 [file animals-11-01287-s001.zip]

Archive with 1 entries (1 files):
- animals-1193027-supplementary.xlsx
