# Supplementary material for: A Retrospective Literature Evaluation of the Integration of Stress Physiology Indices, Animal Welfare and Climate Change Assessment of Livestock
Source: Animals (Basel). 2021 Apr 30;11(5):1287. doi: 10.3390/ani11051287 (PMC8146810; doi:10.3390/ani11051287)
Supplement: Supplementary file 1 [file animals-11-01287-s001.zip › animals-1193027-supplementary.xlsx]

## Sheet: raw data.Literatures 
Number	Title	Year	Class of animal	Animal welfare	Stress	Climate change	Production	total	citations (from 19th Feb 2020)	article type (key: RS = research, RV = review)	Sustainability	Food safety	notes		Blue x's = topic was only breifly mentioned, sometimes just once.
1	Let the cows graze: An empirical investigation on the trade-off between T efficiency and farm animal welfare in milk production	2018	dairy cows	1			1	2	2	RS
2	Animal welfare and microbiological safety of poultry meat: Impact of T different at-farm animal welfare levels on at-slaughterhouse Campylobacter and Salmonella contamination	2020	broiler chickens	1	1			2	0	RS		1
3	How do human values influence the beef preferences of consumer segments T regarding animal welfare and environmentally friendly production?	2018	beef cattle	1			1	2	5	RS	1	1
4	Associations between on-farm animal welfare indicators and productivity and profitability on Canadian dairies: I. On freestall farms	2019	dairy cows	1			1	2	4	RS
5	Opportunity for a Dietary Win-Win-Win in Nutrition, Environment, and Animal Welfare	2019	N/A	1				1	0	RS	1
6	Cost-efficiency of animal welfare in broiler production systems: A pilot study using the Welfare Quality® assessment protocol	2016	broiler chickens	1			1	2	10	RS
7	Impact of water sanitation on broiler chicken production and welfare parameters	2019	broiler chickens	1			1	2	0	RS
8	Invited review- Learning from the future—A vision for dairy farms and cows in 2067.pdf	2018	dairy cows	1		1	1	3	21	RV
9	Modelling of heat stress in a robotic dairy farm. Part 1: Thermal comfort indices as the indicators of production loss	2019	dairy cows		1		1	2	1	RS
10	Effects of feed withdrawal times prior to slaughter on some animal welfare indicators and meat quality traits in commercial pigs	2019	pigs	1	1		1	3	0	RS
11	Animals, vulnerability and global environmental change: The case of farmed pigs in concentrated animal feeding operations in North Carolina	2019	pigs	1	1	1	1	4	0	RS
12	Modelling of heat stress in a robotic dairy farm. Part 2: Identifying the specific thresholds with production factors	2019	dairy cows		1		1	2	0	RS			welfare was only (explicitly) mentioned once
13	Symposium: Animal welfare challenges for today and tomorrow	2016	poultry	1	1		1	3	12	RS			this paper is a symposium. climate change was explicitly mentioned once.
14	The importance of calibrating climate change projections to local conditions at aquaculture sites	2020	farmed fish	1	1	1	1	4	0	RS
15	Impacts of climate change on livestock and possible adaptations: A case study of the United Kingdom	2020	N/A		1	1	1	3	0	RS
16	The price of good welfare: Does informing consumers about what on- package labels mean for animal welfare influence their purchase intentions?	2020	N/A	1			1	2	0	RS			discusses the influence of good welfare practices on human food-purchasing behaviour.
17	Welfare Quality® assessment of a fast-growing and a slower-growing broiler hybrid, reared until 10 weeks and fed a low-protein, high-protein or mussel- meal diet	2019	broiler chickens	1	1		1	3	0	RS			Investigates how the increase in organic broiler chicken production requires welfare assessment to move foward. stress is explicitly mentioned 4 times.
18	Assessing economic consequences of improved animal welfare in Swedish T cattle fattening operations using a stochastic partial budgeting approach	2020	beef cattle	1			1	2	0	RS			talks about production from an economic standpoint.
19	Associations between on-farm cow welfare indicators and productivity and profitability on Canadian dairies: II. On tiestall farms	2019	dairy cows	1			1	2	1	RS
20	Citizens, consumers and farm animal welfare: A meta-analysis of willingness-to-pay studies	2017	N/A	1			1	2	41	RS
21	Managing ammonia emissions using no-litter flooring system for broilers: Environmental and economic analysis	2019	broiler chickens	1		1	1	3	1	RS
22	Improved animal welfare, the right technology and increased business	2016	pork and broiler chickens	1	1		1	3	5	RS
23	The effect of feeder system and diet on welfare, performance and meat quality, of growing-finishing Iberian x Duroc pigs under high environmental temperatures	2020	pigs	1	1		1	3	0	RS
24	Management practices for male calves on Canadian dairy farms	2017	dairy cows	1			1	2	14	RS
25	Demand for farm animal welfare and producer implications: Results from a field experiment in Michigan	2018	N/A	1			1	2	10	RS			discusses the influence of good welfare practices on human food-purchasing behaviour.
26	Impact of galactooligosaccharides delivered in ovo on mitigating negative effects of heat stress on performance and welfare of broilers	2020	broiler chickens	1	1		1	3	1	RS
27	Mexican consumers' perceptions and attitudes towards farm animal welfare and willingness to pay for welfare friendly meat products	2017	N/A	1			1	2	26	RS			discusses the influence of good welfare practices on human food-purchasing behaviour.
28	Welfare of end-of-lay hens transported for slaughter: effects of ambient temperature, season, and transport distance on transport-related mortality	2019	end-of-lay hens	1	1		1	3	0	RS
29	Is the profitability of Canadian tiestall farms associated with their performance on an animal welfare assessment?	2018	dairy cows	1			1	2	3	RS
30	Effects of two different broiler flooring systems on production performances, welfare, and environment under commercial production conditions	2017	broiler chickens	1	1		1	3	7	RS
31	Capturing systemic interrelationships by an impact analysis to help reduce production diseases in dairy farms	2017	dairy cows	1			1	2	4	RS
32	Production intensification and animal health expenditure on dairy farms in New Zealand	2020	dairy cows	1			1	2	0	RS			"Our findings highlight the fact that the trend toward intensification is likely to be related to health and welfare outcomes for the stock"
33	Relocation shortly after mating does not have a major impact on stress T responses and reproduction in female farm mink	2019	farm mink		1		1	2	1	RS
34	Impacts of projected climate change scenarios on heating and cooling demand for industrial broiler chicken farming in the Eastern U.S	2020	broiler chickens		1	1	1	3	0	RS
35	Climate change-related risks and adaptation strategies as perceived in dairy cattle farming systems in Tunisia	2018	dairy cows	1	1	1	1	4	5	RS
36	Invited review: Effects of heat stress on dairy cattle welfare	2017	dairy cows	1	1	1	1	4	77	RV
37	Thermotolerance indicators related to production and physiological responses to heat stress of holstein cows	2019	dairy cows	1	1	1	1	4	0	RS
38	Relationship between plasma and tissue corticosterone in laying hens (Gallus gallus domesticus): implications for stress physiology and animal welfare	2015	laying hens	1	1			2	6	RS
39	Effects of an unprecedented summer heatwave on the growth performance, T flesh colour and plasma biochemistry of marine cage-farmed Atlantic salmon (Salmo salar)	2019	farmed fish		1	1	1	3	4	RS
40	Stocking density affects welfare indicators of growing pigs of different group sizes after regrouping	2016	pigs	1			1	2	9	RS
41	In pursuit of sustainability in dairy farming: A review of interdependent T effects of animal welfare improvement and environmental impact mitigation	2018	dairy cows	1	1	1	1	4	1	RV
42	Regulation and safety considerations of somatic cell nuclear transfer-cloned farm animals and their offspring used for food production	2019	N/A	1			1	2	0	RS			paper on farm animal cloning.
43	Effects of relative humidity on animal health and welfare	2017	N/A	1			1	2	6	RV
44	Heat stress management in poultry farms: A comprehensive overview	2019	poultry	1	1		1	3	4	RV
45	The welfare of water buffaloes during the slaughter process: A review	2018	buffaloes	1	1		1	3	5	RV
46	On-farm welfare monitoring of small ruminants	2016	ruminants	1	1			2	6	RV
47	Prospects of HSP70 as a genetic marker for thermo-tolerance and immuno-modulation in animals under climate change scenario	2019	N/A		1	1	1	3	1	RV
48	Effects of weaning on the stress responses and productivity of water buffalo in different breeding systems: A review	2019	buffaloes	1	1		1	3	1	RV
49	Animal-related, non-invasive indicators for determining heat stress in dairy cows	2019	dairy cows	1	1		1	3	0	RV
50	Modeling European ruminant production systems: Facing the challenges of climate change	2016	ruminants		1	1	1	3	16	RV
51	Potential use of chromium to combat thermal stress in animals: A review	2020	dairy cows		1	1	1	3	1	RV
52	Challenges and priorities for modelling livestock health and pathogens in the context of climate change	2016	N/A	1	1	1	1	4	14	RV
53	Effects of heat stress on animal physiology, metabolism, and meat quality: A review	2020	N/A		1		1	2	0	RV
54	Rethinking environment control strategy of confined animal housing systems through precision livestock farming	2017	N/A	1	1		1	3	25	RV
55	Effect of drinking earthen pot water on physiological response and behavior of sheep under heat stress	2020	sheep	1	1		1	3	0	RS
56	A cross-sectional study for predicting tail biting risk in pig farms using classification and regression tree analysis	2017	pigs	1			1	2	10	RS
57	Modelled performance of energy saving air treatment devices to mitigate heat stress for confined livestock buildings in Central Europe	2017	N/A		1	1	1	3	5	RS
58	Heat stress in poultry production: Mitigation strategies to overcome the future challenges facing the global poultry industry	2018	poultry		1	1	1	3	18	RV
59	Invited review: Compost-bedded pack barns for dairy cows	2020	dairy cows	1	1		1	3	0	RV
60	Toxoplasma gondii infection and toxoplasmosis in farm animals: Risk factors and economic impact	2019	N/A				1	1	6	RV			discusses the effects of a parasitic infecton in livestock animals but only directly mentions welfare or stress a couple of times. However, parasitic infectins and diseases caused by such has wlfare implications
61	Learning patterns from time-series data to discriminate predictions of tail-biting, fouling and diarrhoea in pigs	2019	pigs	1	1		1	3	1	RS
62	Implication and impact of straw provision on behaviour, lesions and pen hygiene on commercial farms rearing undocked pigs	2019	pigs	1				1	3	RS
63	The reduction of gas concentrations in broiler houses through ventilation: Assessment of the thermal and electrical energy consumption	2020	broiler chickens	1			1	2	0	RS
64	An integrated analysis of social stress in laying hens: The interaction between physiology, behaviour, and hierarchy	2018	laying hens	1	1		1	3	5	RS
65	Daily rumination time of lactating dairy cows under heat stress conditions	2020	dairy cows	1	1	1	1	4	0	RS
66	An innovative concept building design incorporating passive technology to improve resource efficiency and welfare of finishing pigs	2018	pigs	1		1	1	3	0	RS
67	An integrative approach for the water-energy-food nexus in beef cattle production: A simulation of the proposed model to Brazil	2018	beef cattle	1	1	1	1	4	2	RS	1
68	A matched case-control study comparing udder health, production and fertility parameters in dairy farms before and after the eradication of Bovine Virus Diarrhoea in Switzerland	2017	dairy cows	1			1	2	2	RS			mentions the link between disease control and welfare
69	Influence of the microbiota-gut-brain axis on behavior and welfare in farm animals: A review	2019	N/A	1	1			2	3	RV
70	Heat stress impact on the expression patterns of different reproduction related genes in Malabari goats	2019	goats	1	1	1	1	4	0	RS			welfare was only explicitly mentioned once.
71	Nutrients digestibility, metabolic parameters and milk production in postpartum Holstein cows fed pomegranate (Punica granatum L.) by-products silage under heat stress condition	2019	dairy cows	1	1		1	3	0	RS
72	Risk factors associated with pig pre-slaughtering losses	2019	pigs	1	1		1	3	1	RS
73	Effects of alternative bedding substrates on lamb welfare, productive performance, and meat quality during the finishing phase of fattening	2015	sheep	1	1		1	3	9	RS
74	Considerations for Cooling Dairy Cows with Water	2019	dairy cows	1	1	1	1	4	0	RV	1
75	Surface temperature elevated by chronic and intermittent stress	2018	laying hens	1	1			2	1	RS
76	Effects of the novel concept ‘outdoor veal calf’ on antimicrobial use, mortality and weight gain in Switzerland	2020	beef cattle	1	1			2	0	RS
77	Is the profitability of Canadian freestall farms associated with their performance on an animal welfare assessment?	2018	dairy cows	1			1	2	2	RS
78	Early transfer of mated females into the maternity unit reduces stress and increases maternal care in farm mink	2015	farm mink		1		1	2	6	RS			production is measured by reprodutive output.
79	Russian sturgeon cultured in a subtropical climate shows weaken innate defences and a chronic stress response	2017	farmed fish		1			1	1	RS
80	Meat safety in the climate change context	2015	N/A	1	1	1	1	4	0	RS		1
81	A study of associations between gastric ulcers and the behaviour of finisher pigs	2018	pigs	1			1	2	1	RS			mentiones finding a balance between welare and production.
82	Immunoprophylaxis in intensive farming systems: the way forward	2016	N/A	1	1		1	3	6	RS
83	Discussing modern poultry farming systems—insights into citizen’s lay theories	2019	poultry	1	1			2	0	RS
84	Thermal comfort of sows in free-range system in Brazilian Savanna	2020	pigs	1	1			2	0	RS
85	Effect of dietary synbiotic supplement on behavioral patterns and growth performance of broiler chickens reared under heat stress	2018	broiler chickens	1	1	1	1	4	13	RS
86	Bacterial contamination of eggs and behaviour of poultry flocks in the free range environment	2016	poultry	1	1		1	3	3	RS		1
87	Shrimp aquaculture as a vehicle for Climate Compatible Development in Sri Lanka. The case of Puttalam Lagoon	2015	farmed shrimp			1	1	2	7	RS	1	1
88	A 100-Year Review: Stress physiology including heat stress	2017	N/A		1		1	2	22	RV
89	Review: Environmental impact of livestock farming and Precision Livestock Farming as a mitigation strategy	2019	N/A	1	1	1	1	4	24	RV
90	Prolonged nest building increase the reproductive outcome in American female mink	2018	farm mink	1	1		1	3	2	RS
91	Potential impacts of climate change on veterinary medicinal residues in livestock produce: An island of Ireland perspective	2015	N/A	1	1	1	1	4	17	RV		1	production is mainly discussed as food safety
92	Poultry by-product meal as an alternative to fish meal in the juvenile gilthead seabream (Sparus aurata) diet	2019	farmed fish	1			1	2	1	RS	1
93	Microbiological air quality in free-farrowing housing systems for sows	2019	pigs	1				1	0	RS
94	A framework for quantitative analysis of livestock systems using theoretical concepts of production ecology	2015	beef cattle	1	1		1	3	11	RS
95	Nighttime pasture access: Comparing the effect of production pasture and exercise paddock on milk production and cow behavior in an automatic milking system	2019	dairy cows	1	1		1	3	1	RS
96	Domestic water buffaloes: Access to surface water, disease prevalence and associated economic losses	2018	buffaloes	1	1		1	3	13	RS
97	Invited review: Influence of climatic conditions on the development, performance, and health of calves	2016	cattle	1	1		1	3	30	RV
98	Reassessment of temperature-humidity index for measuring heat stress in crossbred dairy cattle of a sub-tropical region	2019	dairy cows		1	1	1	3	0	RS
99	Impact of pre-slaughter transport conditions on stress response, carcass traits, and meat quality in growing rabbits	2018	meat rabbits	1	1		1	3	1	RS
100	Environmental impacts of cow-calf beef systems with contrasted grassland management and animal production strategies in the Massif Central, France	2016	beef cattle			1	1	2	9	RS	1		talks about greenhouse gas emissions
101	The effect of age, environment and management on social contact patterns in sheep	2020	sheep	1	1		1	3	0	RS
102	Changes in the cecal microbiota of laying hens during heat stress is mainly associated with reduced feed intake	2019	laying hens		1		1	2	2	RS
103	Effect of synbiotics on thyroid hormones, intestinal histomorphology, and heat shock protein 70 expression in broiler chickens reared under cyclic heat stress	2020	broiler chickens	1	1		1	3	0	RS
104	Thermodynamics of standing and lying behavior in lactating dairy cows in freestall and parlor holding pens during conditions of heat stress	2019	dairy cows	1	1		1	3	3	RS
105	Sustainable intensification of aquaculture value chains between Asia and Europe: A framework for understanding impacts and challenges	2018	farmed fish	1	1	1	1	4	18	RS	1
106	Factors associated with the financial performance of spring-calving, pasture-based dairy farms	2015	dairy cows				1	1	42	RS
107	Effects of greenhouse roofs on thermal comfort, behavior, health, and finishing performance of commercial zebu steers in cold arid environments	2019	beef cattle	1	1		1	3	0	RS
108	Claw disorders in dairy cattle: Effects on production, welfare and farm economics with possible prevention methods	2019	dairy cows	1	1		1	3	2	RV
109	Consumer perceptions, preferences, and behavior regarding pasture-raised livestock products: A review	2020	N/A	1			1	2	0	RV	1	1
110	A 100-Year Review: A century of change in temperate grazing dairy systems	2017	dairy cows	1	1	1	1	4	15	RV
111	Thermoregulation of male sheep of indigenous or exotic breeds in a tropical environment	2017	sheep	1	1	1	1	4	10	RS
112	Recent advancement in biosensors technology for animal and livestock health management	2017	N/A	1	1		1	3	33	RS	1
113	Oocyte quality and heat shock proteins in oocytes from bovine breeds adapted to the tropics under different conditions of environmental thermal stress	2019	cattle		1		1	2	2	RS
114	On-farm conditions that compromise animal welfare that can be monitored at the slaughter plant	2017	N/A	1				1	17	RV
115	Metabolic and molecular stress responses of European seabass, Dicentrarchus labrax at low and high temperature extremes	2020	farmed fish	1	1	1	1	4	0	RS
116	Is reticular temperature a useful indicator of heat stress in dairy cattle?	2016	dairy cows	1	1	1	1	4	13	RS
117	Multidirectional analysis of technical efficiency for pig production systems: The case of Sweden	2016	pigs	1			1	2	4	RS
118	Histological differences in the adrenal glands and cortisol levels of suckling dairy goat kids in enriched and non-enriched environments	2017	goats - dairy	1	1		1	3	1	RS
119	The behaviour of housed dairy cattle with and without pasture access: A review	2017	dairy cows	1	1		1	3	19	RV
120	Application of dynamic thermal engineering principles to improve the efficiency of resource use in UK pork production chains	2017	pigs	1		1	1	3	2	RS
121	Impact of three THI levels on somatic cell count, milk yield and composition of multiparous Holstein cows in a subtropical region	2017	dairy cows	1	1		1	3	17	RS
122	Evaluation of feed flavor supplementation on the performance of lactating high-prolific sows in a tropical humid climate	2018	pigs		1		1	2	1	RS
123	On-farm welfare assessment of commercial Pekin ducks: a comparison of methods	2020	ducks	1	1			2	0	RS
124	GHG and cattle farming: CO-assessing the emissions and economic performances in Italy	2018	cattle			1	1	2	5	RS	1
125	From farm to fork e A life cycle assessment of fresh Austrian pork	2016	pigs			1	1	2	8	RS
126	Invited review: Environmental enrichment of dairy cows and calves in indoor housing	2016	dairy cows	1	1		1	3	21	RV
127	Associations between carcass weight uniformity and production measures on farm and at slaughter in commercial broiler flocks	2019	broiler chickens	1			1	2	2	RS
128	Validation of an intramuscularly-implanted microchip and a surface infrared thermometer to estimate core body temperature in broiler chickens exposed to heat stress	2017	broiler chickens	1	1			2	3	RS
129	Aphanomyces invadans, the causal agent of Epizootic Ulcerative Syndrome, is a global threat to wild and farmed fish	2018	farmed fish		1		1	2	4	RV
130	Impact of global warming on the odour and ammonia emissions of livestock buildings used for fattening pigs	2018	pigs			1		1	10	RS
131	Assessing heat load in drylot dairy cattle: Refining on-farm sampling methodology	2016	dairy cows	1	1		1	3	10	RS
132	Validity and feasibility of Human-Animal Relationship tests for on-farm welfare assessment in dairy goats	2016	goats - dairy	1			1	2	5	RS
133	Predisposing factors inducing ovine respiratory complex in intensive-reared lambs	2019	sheep	1	1		1	3	0	RS
134	Stress biomarkers and proteomics alteration to thermal stress in ruminants: A review	2019	ruminants		1	1	1	3	8	RV
135	Factors influencing the risk for tail lesions in weaner pigs (Sus scrofa)	2018	pigs		1			1	6	RS
136	Invited review: Hygienic quality, composition, and technological performance of raw milk obtained by robotic milking of cows	2019	dairy cows	1			1	2	0	RV
137	Heart rate sensor validation and seasonal and diurnal variation of body temperature and heart rate in domestic sheep	2019	sheep	1	1		1	3	0	RS
138	Invited review: Breeding and ethical perspectives on genetically modified and genome edited cattle	2018	dairy cows	1			1	2	9	RV
139	Influence of maternal nutrition and heat stress on bovine oocyte and embryo development	2018	dairy cows	1	1	1	1	4	0	RV
140	Are private and social goals aligned in pasture-based dairy production?	2018	dairy cows			1	1	2	3	RS	1		focses on the environmental impact of dairy producton
141	Effect of core body temperature, time of day, and climate conditions on behavioral patterns of lactating dairy cows experiencing mild to moderate heat stress	2015	dairy cows		1		1	2	56	RS
142	Mycotoxin toxicity and residue in animal products: Prevalence, consumer exposure and reduction strategies – A review	2020	N/A				1	1	0	RV		1
143	Invited review: Examining farmers’ personalities and attitudes as possible risk factors for dairy cattle health, welfare, productivity, and farm management: A systematic scoping review	2019	dairy cows	1	1		1	3	2	RV
144	Short communication: Is hair cortisol a potential indicator for stress caused by chronic lameness in dairy cows?	2018	dairy cows	1	1		1	3	2	RS			short communication
145	Are fish in hot water? Effects of warming on oxidative stress metabolism in the commercial species Sparus aurata	2016	farmed fish	1	1	1	1	4	18	RS			"their welfare was assessed (i.e. wounds or any disease symptoms)". Production indicator is meat quality.
146	Infrared thermography as a non-invasive method for the evaluation of heat stress in pigs kept in pens free of cages in the maternity	2019	pigs	1	1			2	3	RS
147	Effects of different stunning/slaughter methods on frozen fillets quality of cobia (Rachycentron canadum)	2018	farmed fish	1	1		1	3	2	RS
148	Symposium review: Animal welfare in free-walk systems in Europe	2020	dairy cows	1			1	2	0	RV
149	Symposium review: The influences of heat stress on bovine mammary gland function1	2018	dairy cows		1	1	1	3	7	RV
150	Nutritional strategies in ruminants: A lifetime approach	2018	ruminants	1	1	1	1	4	13	RV
151	The effect of heat waves on dairy cow mortality	2015	dairy cows	1	1	1	1	4	18	RS
152	Effects of cold stress on juvenile Piaractus mesopotamicus and the mitigation by β-carotene	2020	farmed fish		1	1		2	1	RS
153	The impacts of increasing temperature and moderate hypoxia on the production characteristics, cardiac morphology and haematology of Atlantic Salmon (Salmo salar)	2020	farmed fish	1	1	1	1	4	0	RS
154	A survey of selected animal-based measures of dairy cattle welfare in the Eastern Alps: Toward context-based thresholds	2018	dairy cows	1				1	3	RS
155	A review of environmental enrichment for laying hens during rearing in relation to their behavioral and physiological development	2019	laying hens	1	1		1	3	4	RV
156	Thermoregulatory responses of Holstein cows exposed to experimentally induced heat stress	2017	dairy cows	1	1	1	1	4	17	RS
157	Autonomous on-animal sensors in sheep research: A systematic review	2018	sheep	1			1	2	9	RV
158	Changes in saliva proteins in two conditions of compromised welfare in pigs: An experimental induced stress by nose snaring and lameness	2019	pigs	1	1			2	0	RS
159	Does animal welfare influence dairy farm efficiency? A two-stage approach	2015	dairy cows	1			1	2	9	RS
160	Meat production’ sensitivity and adaptation to precipitation concentration index during the growing season of grassland: Insights from rural households	2015	N/A			1	1	2	5	RS
161	Animal welfare towards sustainability in pork meat production	2015	pigs	1	1		1	3	22	RS	1	1
162	The influence of the rearing period on intramammary infections in Swiss dairy heifers: A cross-sectional study	2016	dairy cows	1	1		1	3	0	RS
163	Seasonal variation in body mass index, cardinal physiological variables and serum thyroid hormones profiles in relation to susceptibility to thermal stress in goat kids	2016	goats	1	1			2	10	RS
164	The effect of trough space and floor space on feeding and welfare of lambs in an intensive finishing system	2017	sheep	1	1		1	3	2	RS
165	Associations among thermal biology, preovulatory follicle diameter, follicular and luteal vascularities, and sex steroid hormone concentrations during preovulatory and postovulatory periods in tropical beef cows	2020	beef cattle		1		1	2	0	RS
166	Impact of subclinical mastitis on greenhouse gas emissions intensity and profitability of dairy cows in Norway	2018	dairy cows	1		1	1	3	4	RS			discusses greenhouse gas emissions. Only explicitly mentions welfare a couple of times, but discusses mastitis which affects health and therefore welfare.
167	Cow individual activity response to the accumulation of heat load duration	2019	dairy cows	1	1	1	1	4	3	RS			"In the present study, the term “heat stress”, which has often been used in cited studies, was purposefully not used because of the absence of a clear definition for this term in the literature. “Heat load” describes the situation more clearly and precisely."
168	Development of an index for the assessment of welfare of finishing pigs from farm to slaughter based on expert opinion	2017	pigs	1	1			2	2	RS			"Animal stress responses may be related to animal welfare. "
169	Effect of cooled perches on the efficacy of an induced molt in White Leghorn laying hens previously exposed to heat stress	2019	laying hens	1	1	1	1	4	0	RS
170	Livestock hauliers’ attitudes, knowledge and current practices towards animal welfare, occupational wellbeing and transport risk factors: A Mexican survey	2018	cattle	1	1		1	3	3	RS
171	The effect of environmental factors and husbandry practices on stress in goats	2016	goats	1	1		1	3	9	RS			measured cortisol. Production outcomes was mentioned once.
172	Vaccination schedules in small ruminant farms	2015	ruminants	1	1		1	3	19	RS
173	Effects of biodensity on the growth, stress physiology, and welfare of Arctic charr (Salvelinus alpinus) in freshwater	2019	farmed fish	1	1		1	3	2	RS
174	Computational prediction of the effective temperature in the lying area of pig pens	2018	pigs	1	1		1	3	8	RS
175	Guinea pig for meat production: A systematic review of factors affecting the production, carcass and meat quality	2018	guinea pigs		1		1	2	7	RV
176	Pre- and postnatal heat stress abatement affects dairy calf thermoregulation and performance	2020	dairy cows	1	1		1	3	0	RS
177	Effects of clinical lameness and tail biting lesions on voluntary feed intake in growing pigs	2015	pigs	1	1		1	3	9	RS
178	Epidemiological survey and risk factors associated with hydrometra in dairy T goat herds	2019	goats - dairy				1	1	0	RS
179	Aspects of lameness in pasture based dairy systems	2019	dairy cows	1			1	2	0	RV
180	Black globe temperature from meteorological data and a bioclimatic analysis of the Brazilian Northeast for Saanen goats	2019	goats		1		1	2	0	RS
181	Thermal stress causes nuclear and cellular abnormalities of peripheral erythrocytes in Indian major carp, rohu Labeo rohita	2019	farmed fish		1	1		2	0	RS			not a complete focus on aquaculture.
182	Study of the association of atmospheric temperature and relative humidity with bulk tank milk somatic cell count in dairy herds using Generalized additive mixed models	2017	dairy cows	1	1		1	3	3	RS
183	Effects of axial and ceiling fans on environmental conditions, performance and rumination in beef cattle during the early fattening period	2018	beef cattle	1	1		1	3	3	RS			welare is only mentioned once in "Heat stress is a major concern for animal welfare"
184	The “Real Welfare” scheme: Identification of risk and protective factors for welfare outcomes in commercial pig farms in the UK	2017	pigs	1				1	6	RS
185	Does intensification result in higher efficiency and sustainability? An emergy analysis of Mediterranean sheep-crop farming systems	2017	sheep			1	1	2	14	RS
186	The role of meat in strategies to achieve a sustainable diet lower in greenhouse gas emissions: A review	2017	N/A	1		1	1	3	11	RV	1
187	The time relative to parturition does not affect the behavioral or aggressive reactions in Zebu cows (Bos indicus)	2020	beef cattle		1			1	0	RS			article addresses a safety concern of both cattle and humans in the beef industry
188	Analysis of animal monitoring technologies in Germany from an innovation system perspective	2015	N/A	1		1	1	3	23	RS	1
189	A systematic review of animal based indicators of sheep welfare on farm, at market and during transport, and qualitative appraisal of their validity and feasibility for use in UK abattoirs	2015	sheep	1	1		1	3	19	RV
190	Evaluation of an automated assessment system for ear and tail lesions as animal welfare indicators in pigs at slaughter	2020	pigs	1			1	2	0	RS
191	Dairy farmers’ expectations and receptivity regarding animal welfare advice: A focus group study	2019	dairy cows	1				1	1	RS
192	Impact of delivering ‘green’ dairy products on farm in New Zealand	2020	dairy cows	1		1	1	3	0	RS
193	Characterization of hazards, welfare promoters and animal-based measures for the welfare assessment of dairy cows: Elicitation of expert opinion	2018	dairy cows	1	1		1	3	5	RS
194	“Cracking” into the debate about laying hen housing	2018	laying hens	1	1	1	1	4	0	RS
195	Effect of winter and spring meteorological conditions on milk production of grazing dairy sheep in the Mediterranean environment	2017	sheep	1	1		1	3	2	RS
196	Behavior and body surface temperature of beef cattle in integrated crop-livestock systems with or without tree shading	2019	beef cattle	1	1	1	1	4	0	RS
197	Structural characteristics of organic dairy farms in four European countries and their association with the implementation of animal health plans	2019	dairy cows	1			1	2	2	RS
198	Differences in prevalence of welfare indicators in male and female turkey flocks (Meleagris gallopavo)	2019	turkey	1			1	2	2	RS
199	Thermal comfort and performance of feedlot lambs finished in two climatic conditions	2019	sheep	1	1		1	3	0	RS
200	Creating a model to detect dairy cattle farms with poor welfare using a national database	2015	dairy cows	1	1		1	3	4	RS
201	Water temperature and oxygen: The effect of triploidy on performance and metabolism in farmed Atlantic salmon (Salmo salar L.) post-smolts	2017	farmed fish	1	1		1	3	11	RS
202	Industrial halal meat production and animal welfare: A review	2016	N/A	1	1		1	3	21	RV
203	Associations between animal welfare indicators and Campylobacter spp. in broiler chickens under commercial settings: A case study	2017	broiler chickens	1	1		1	3	8	RS
204	Can technology help achieve sustainable intensification? Evidence from milk recording on Irish dairy farms	2020	dairy cows	1		1	1	3	0	RS	1
205	Reliability of different behavioural tests for growing pigs on-farm	2019	pigs	1				1	1	RS
206	Feeding and management techniques to favour summer sheep milk and cheese production in the Mediterranean environment	2015	sheep	1	1		1	3	22	RS
207	Aseasonal sheep and goat milk production in the Mediterranean area: Physiological and technical insights	2015	sheep and goat	1	1		1	3	16	RS
208	Reliability of sampling strategies for measuring dairy cattle welfare on commercial farms	2018	dairy cows	1	1		1	3	4	RS
209	Effects of the daily heat load duration exceeding determined heat load thresholds on activity traits of lactating dairy cows	2018	dairy cows	1	1	1	1	4	8	RS
210	Consumer interest in environmental impact, safety, health and animal welfare aspects of modern pig production: Results of a cross-national choice experiment	2018	pigs	1			1	2	24	RS	1	1
211	Hair cortisol concentration in veal calves reared under two different welfare production labels	2019	beef cattle	1	1			2	1	RS
212	Identifying welfare issues in turkey hen and tom flocks applying the transect walk method	2019	turkey	1			1	2	1	RS
213	Application of preserved boar semen for artificial insemination: Past, present and future challenges	2019	pigs	1	1		1	3	4	RV
214	Assessment of organic shrimp farming sustainability from economic and environmental viewpoints in Bangladesh	2020	farmed shrimp			1	1	2	0	RS
215	Environmental monitoring in a poultry farm using an instrument developed with the internet of things concept	2020	poultry	1			1	2	0	RS
216	Invited review: A systematic review of the effects of prolonged cow–calf contact on behavior, welfare, and productivity	2019	dairy cows	1	1		1	3	4	RS
217	Evaluation of Indian sheep breeds of arid zone under heat stress condition	2016	sheep		1		1	2	13	RS
218	Pen parameters for improving the performance of sheep imported from Australia to Persian Gulf feedlots	2015	sheep	1	1		1	3	2	RS
219	The final countdown: Continuous physiological welfare evaluation of farmed fish during common aquaculture practices before and during harvest	2018	farmed fish	1	1		1	3	8	RS
220	A survey of Australian dairy farmers to investigate animal welfare risks associated with increasing scale of production	2015	dairy cows	1	1		1	3	9	RS
221	Animal- and management-based welfare indicators for a conventional broiler strain in 2 barn types (Louisiana barn and closed barn)	2018	broiler chickens	1	1		1	3	0	RS
222	Neural predictive control of broiler chicken and pig growth	2018	broiler chickens and pigs	1	1		1	3	1	RS
223	Indicators of sustainability to assess aquaculture systems	2018	farmed fish	1		1	1	3	23	RS	1
224	Laying hens in the U.S. market: An appraisal of trends from the beginning of the 20th century to present	2019	laying hens	1	1		1	3	0	RV	1
225	Farm scale modelling of greenhouse gas emissions from semi-intensive suckler cow beef production	2019	beef cattle	1		1	1	3	0	RS
226	Effect of hot season on blood parameters, fecal fermentative parameters, and occurrence of Clostridium tyrobutyricum spores in feces of lactating dairy cows	2018	dairy cows	1	1	1	1	4	3	RS
227	A 100-Year Review: Animal welfare in the Journal of Dairy Science—The first 100 years	2017	dairy cows	1	1		1	3	13	RV
228	Evaluating the Rearing condition of Rainbow Trout (Oncorhynchus Mykiss) Using Fuzzy Inference System	2020	farmed fish	1	1		1	3	0	RS
229	A machine learning based decision aid for lameness in dairy herds using farm-based records	2020	dairy cows	1			1	2	0	RS
230	Symposium review: Building a better cow—The Australian experience and future perspectives	2018	dairy cows	1	1	1	1	4	13	RV
231	The effects of welfare-related management practices on carcass characteristics for beef cattle	2017	beef cattle	1	1		1	3	0	RS
232	Reconciling global sustainability targets and local action for food production and climate change mitigation	2019	N/A			1	1	2	1	RS
233	Behaviour of gilts before and at parturition after intensified human-animal contact, training to be driven, or exposure to a farrowing pen	2018	pigs		1		1	2	0	RS
234	Farm-specific failure costs of production disorders in European organic dairy herds	2019	dairy cows	1			1	2	0	RS
235	Animal-based welfare indicators of 4 slow-growing broiler genotypes for the approval in an animal welfare label program	2019	broiler chickens	1			1	2	0	RS
236	A good taste in the meat, a good taste in the mouth – Animal welfare as an aspect of pork quality in three European countries	2016	pigs	1			1	2	12	RS
237	Traditional grazing systems in the Venetian Alps: Effects of grazing methods and environmental factors on cattle behaviour	2019	cattle	1			1	2	0	RS
238	Short communication: Detection of lameness in dairy cows using a grooming device	2018	dairy cows	1	1		1	3	5	RS
239	Effect of rubber mats on sow behavior and litter performance during lactation	2017	pigs	1	1		1	3	0	RS
240	Could animal welfare claims and nutritional information boost the demand for organic meat? Evidence from non-hypothetical experimental auctions	2019	N/A	1	1		1	3	5	RS	1
241	Revealing the structure of the associations between housing system, facilities, management and welfare of commercial laying hens using Additive Bayesian Networks	2019	laying hens	1			1	2	0	RS
242	The translation of animal welfare research into practice: The case of mixing aggression between pigs	2018	pigs	1	1		1	3	22	RV
243	Application of the Welfare Quality protocol to dairy buffalo farms: Prevalence and reliability of selected measures	2015	buffalo	1			1	2	12	RS
244	Symposium Paper: Transportation issues affecting cattle well-being and considerations for the future	2016	cattle	1	1		1	3	3	RS
245	What can carcass-based assessments tell us about the lifetime welfare status of pigs?	2018	pigs	1	1		1	3	4	RS
246	Scrotal infrared digital thermography predicts effects of thermal stress on buffalo (Bubalus bubalis) semen	2018	buffalo		1		1	2	2	RS
247	Behavioral changes and feathering score in heat stressed broiler chickens fed diets containing different levels of propolis	2015	broiler chickens	1	1		1	3	21	RS
248	Key factors affecting mortality of adult ewes in extensive Australian conditions: Applications for welfare assessment	2019	sheep	1			1	2	1	RS
249	Vaccines and immune protection of principal Mediterranean marine fish species	2019	farmed fish	1	1	1	1	4	0	RS
250	Cooling cows with sprinklers: Effects of soaker flow rate and timing on behavioral and physiological responses to heat load and production	2019	dairy cows	1	1		1	3	1	RS
251	The use of a shaded area during farrowing and lactation in sows kept outdoors	2018	pigs	1	1		1	3	0	RS
252	The relation between technical farm performance and antimicrobial use of broiler farms	2020	broiler chickens	1			1	2	0	RS
253	On-farm qualitative behaviour assessment in sheep: Repeated measurements across time, and association with physical indicators of flock health and welfare	2016	sheep	1	1			2	19	RS
254	Broiler chickens dead on arrival: associated risk factors and welfare indicators	2017	broiler chickens	1	1		1	3	20	RS
255	What is artificial meat and what does it mean for the future of the meat industry?	2015	N/A	1	1	1	1	4	27	RV
256	Better Management Practices for sustainable small-scale shrimp farming	2019	farmed shrimp	1	1	1	1	4	3	RS
257	Progress in pain management to improve small ruminant farm welfare	2016	ruminants	1	1		1	3	5	RS
258	Using Evolutionary Operation technique to evaluate different management initiatives at herd level	2016	pigs	1	1		1	3	6	RS
259	Hair coat condition: A valid and reliable indicator for on-farm welfare assessment in adult dairy goats	2015	goats - dairy	1	1			2	18	RS
260	Eutrophication and climate change impacts of a case study of New Zealand beef to the European market	2020	beef cattle			1	1	2	0	RS
261	Multivariate factor analysis reveals the key role of management in integrated multitrophic aquaculture of veta la Palma (Spain)	2018	farmed fish	1	1		1	3	0	RS
262	A case–control study to estimate the effects of acute clinical infection with the Schmallenberg virus on milk yield, fertility and veterinary costs in Swiss dairy herds	2016	dairy cows	1	1		1	3	10	RS
263	Laying hen production and welfare in enriched colony cages at different stocking densities	2019	laying hens	1	1		1	3	0	RS
264	Development of a prognostic tool for the occurrence of feather pecking and cannibalism in laying hens	2018	laying hens		1		1	2	0	RS
265	Establishment of a non-invasive method for stress evaluation in farmed salmon based on direct fecal corticoid metabolites measurement	2017	farmed fish	1	1		1	3	4	RS
266	Cryptosporidium infection is associated with reduced growth and diarrhoea in goats beyond weaning	2018	goats - dairy	1	1		1	3	3	RS
267	Towards a system-specific framework for the sustainability evaluation of low-input ruminant meat production systems in developing countries	2018	ruminants	1	1	1	1	4	2	RV
268	Consistency over time of animal-based welfare indicators as a further step for developing a welfare assessment monitoring scheme: The case of the Animal Welfare Indicators protocol for dairy goats	2017	goats - dairy	1	1			2	2	RS
269	In vitro assessment of the effects of temperature on phagocytosis, reactive oxygen species production and apoptosis in bovine polymorphonuclear cells	2016	dairy cows		1			1	15	RS
270	Development and application of a protocol to evaluate herd welfare in Dutch dairy farms	2015	dairy cows	1	1		1	3	3	RS
271	Optimizing management of dairy goat farms through individual animal data interpretation: A case study of smart farming in Spain	2019	goats - dairy				1	1	0	RS
272	The relationship between selected physiological post-mortem measures and an overall pig welfare assessment from farm to slaughter	2015	pigs	1	1		1	3	2	RS
273	Cytokines expression in alpacas and llamas exposed to cold stress	2016	camelids	1	1		1	3	2	RS
274	Livestock and human use of land: Productivity trends and dietary choices as drivers of future land and carbon dynamics	2017	N/A	1		1	1	3	9	RS
275	Is tail biting in growing pigs reduced by a prolonged suckling period?	2019	pigs	1	1		1	3	0	RS
276	Climate change mitigation through intensified pasture management: Estimating greenhouse gas emissions on cattle farms in the Brazilian Amazon	2017	cattle	1		1	1	3	13	RS
277	Review of priority welfare issues of commercially raised bison in North America	2019	buffalo	1	1		1	3	0	RS
278	The effects of stocking density on the hematology, plasma protein profile and immunoglobulin production of juvenile tambaqui (Colossoma macropomum) farmed in Brazil	2019	farmed fish	1	1		1	3	5	RS
279	Live transport of rainbow trout (Onchorhynchus mykiss) and subsequent live storage in market: Water quality, stress and welfareconsiderations	2016	farmed fish	1	1		1	3	14	RS
280	The transect method: a novel approach to on-farm welfare assessment of commercial turkeys	2015	turkey	1			1	2	16	RS
281	A novel emotional and cognitive approach to welfare phenotyping in rainbow trout exposed to poor water quality	2019	farmed fish	1	1			2	2	RS
282	The potential of the transect method for early detection of welfare problems in broiler chickens	2019	broiler chickens	1	1		1	3	3	RS
283	Effect of cooled perches on physiological parameters of caged White Leghorn hens exposed to cyclic heat	2019	laying hens	1	1	1	1	4	1	RS
284	Comparative evaluation of haematological parameters and erythrocyte membrane stability in pregnant and lactating goats in different seasons of tropical Savannah	2017	goats - dairy	1	1		1	3	4	RS
285	Relationships between welfare and reproductive performance in French dairy herds	2019	dairy cows	1	1		1	3	1	RS
286	A prospective exploration of farm, farmer, and animal characteristics in human-animal relationships: An epidemiological survey	2016	dairy cows	1	1		1	3	12	RS
287	Impact of maternal heat stress at insemination on the subsequent reproductive performance of Holstein, Brown Swiss, and their crosses	2015	dairy cows		1		1	2	13	RS
288	Transforming organic prawn farming in Bangladesh: Potentials and challenges	2018	farmed shrimp	1	1	1	1	4	6	RS
289	Involving the animal as a contributor in design to overcome animal welfare related trade-offs: The dust bath unit as an example	2016	laying hens	1		1	1	3	3	RS
290	Trading off animal welfare and production goals: Brazilian dairy farmers' perspectives on calf dehorning	2016	dairy cows	1			1	2	8	RS
291	The application of cluster analysis methods in assessment of daily physical activity of dairy cows milked in the Voluntary Milking System	2017	dairy cows	1	1		1	3	7	RS
292	Animal health and welfare planning improves udder health and cleanliness but not leg health in Austrian dairy herds	2015	dairy cows	1			1	2	11	RS
293	Performance, behavior, and health of male broilers and laying hens of 2 dual-purpose chicken genotypes	2018	broiler chickens	1			1	2	3	RS
294	An evaluation of environmental, intrinsic and pre- and post-slaughter risk factors associated to dark-cutting beef in a Federal Inspected Type slaughter plant	2019	beef cattle	1	1		1	3	1	RS
295	Efficient halal bleeding, animal handling, and welfare: A holistic approach for meat quality	2016	N/A	1	1		1	3	10	RS
296	Factors associated with specific health, welfare and reproductive performance indicators in pig herds from five EU countries	2018	pigs	1	1		1	3	4	RS
297	Identifying use and non-use values of animal welfare: Evidence from Swedish dairy agriculture	2015	dairy cows	1	1		1	3	22	RS
298	Review: Advantages and limitations of dairy efficiency measures and the effects of nutrition and feeding management interventions	2017	dairy cows	1	1		1	3	7	RV
299	Change it or perish? Drug resistance and the dynamics of livestock farm practices	2018	N/A	1			1	2	2	RS
300	Influences on the avoidance and approach behaviour of dairy goats towards an unfamiliar human—An on-farm study	2016	goats - dairy	1			1	2	2	RS
301	Life cycle assessment for rainbow trout (Oncorhynchus mykiss) production systems: a case study for Iran	2015	farmed fish			1	1	2	20	RS
302	Controlling hepatitis E virus in the pig production sector: Assessment of the technical and behavioural feasibility of on-farm risk mitigation strategies	2020	pigs	1			1	2	0	RS
303	Prospects and pitfalls of using heart rate bio-loggers to assess the welfare of rainbow trout (Oncorhynchus mykiss) in aquaculture	2019	farmed fish	1	1		1	3	4	RS
304	Effect of acute stressors, adrenocorticotropic hormone administration, and cortisol release on milk yield, the expression of key genes, proliferation, and apoptosis in goat mammary epithelial cells	2018	goats - dairy	1	1		1	3	5	RS
305	Consistency of temperament traits and their relationships with milk yield in lactating primiparous F1 Holstein - Gyr cows	2020	dairy cows		1		1	2	0	RS
306	Social personality in sheep: Can social strategies predict individual differences in cognitive abilities, morphology features, and reproductive success?	2019	sheep	1	1		1	3	2	RS
307	Small ruminants’ welfare assessment—Dairy goat as an example	2016	goats - dairy	1	1		1	3	1	RS
308	Development of predictive models for boar semen quality	2019	pigs		1		1	2	0	RS
309	What functional proteomic and biochemical analysis tell us about animal stress in beef?	2020	beef cattle	1	1		1	3	0	RS
310	Analysis of reasons for sow culling and seasonal effects on reproductive disorders in Southern China	2015	pigs	1	1		1	3	18	RS
311	Assessing cattle welfare at slaughter – Why is it important and what challenges are faced?	2018	cattle	1	1		1	3	2	RV
312	Effects of structural environmental enrichment on welfare of juvenile seabream (Sparus aurata)	2019	farmed fish	1	1		1	3	1	RS
313	Is low-input dairy farming more climate friendly? A meta-analysis of the carbon footprints of different production systems	2019	dairy cows	1		1	1	3	5	RS
314	How business actors can contribute to sustainability transitions: A case study on the ongoing animal welfare transition in the German egg industry	2018	laying hens	1			1	2	4	RS
315	The technical and economic impact of veterinary interventions aimed at reducing antimicrobial use on broiler farms	2019	broiler chickens	1			1	2	0	RS
316	Factors affecting the adoption of on-farm milk safety measures in Northern China — An examination from the perspective of farm size and production type	2019	dairy cows	1			1	2	1	RS		1
317	Effect of feed allowance at pasture on the lying behaviour of dairy cows	2019	dairy cows	1	1			2	3	RS
318	Livestock dynamics under changing economy and climate in Mongolia	2019	N/A			1	1	2	0	RS
319	Assessment of welfare of Brazilian and Belgian broiler flocks using the Welfare Quality protocol	2015	broiler chickens	1	1		1	3	13	RS
320	Nanoencapsulated clove essential oil applied in low dose decreases stress in farmed gilthead seabream (Sparus aurata L.) during slaughter by hypothermia in ice slurry	2019	farmed fish	1	1		1	3	2	RS
321	Frothy saliva—A novel indicator to assess stereotypies in sows?	2020	pigs	1				1	0	RS
322	Evaluation of beef herd responses to unfamiliar humans and potential influencing factors: An exploratory survey on French farms	2018	cattle	1	1		1	3	2	RS
323	Effects of high-sugar grasses and improved manure management on the environmental footprint of milk production at the farm level	2018	dairy cows	1		1	1	3	4	RS
324	A single dose of ketoprofen in the immediate postpartum period has the potential to improve dairy calf welfare in the first 48 h of life	2019	dairy cows	1	1			2	1	RS
325	Invited review: Changes in the dairy industry affecting dairy cattle health and welfare	2015	dairy cows	1			1	2	122	RV
326	Effects of environmental complexity on welfare indicators of fast-growing broiler chickens	2020	broiler chickens	1	1		1	3	0	RS
327	Barren housing and negative handling decrease the exploratory approach in farmed mink	2020	farm mink	1	1		1	3	0	RS
328	An extended theory of planned behavior to predict consumers' willingness to buy mobile slaughter unit meat	2017	N/A	1	1		1	3	7	RS
329	Protective effect of quercetin against oxidative stress induced by oxytetracycline in muscle of silver catfish	2018	farmed fish		1		1	2	5	RS
330	Investigation of farmed Nile tilapia health through histopathology	2018	farmed fish	1	1		1	3	5	RS
331	Animal and management factors associated with weight gain in dairy calves and heifers on smallholder dairy farms in Kenya	2018	dairy cows	1			1	2	2	RS
332	Modeled construction and operating costs of different ventilation systems for lactating dairy cows	2019	dairy cows	1	1		1	3	2	RS
333	The impact of vehicle motion during transport on animal welfare	2015	N/A	1	1			2	10	RV
334	Impact of good practices of handling training on beef cattle welfare and stockpeople attitudes and behaviors	2018	beef cattle	1	1		1	3	5	RS
335	Effects of changing freestall area on lameness, lying time, and leg injuries on dairy farms in Alberta, Canada	2017	dairy cows	1	1		1	3	4	RS
336	Survey of disbudding practice on Czech dairy farms	2018	dairy cows	1	1		1	3	0	RS
337	A new paradigm regarding testicular thermoregulation in ruminants?	2019	ruminants	1	1	1	1	4	0	RV
338	Impacts of shade on physiological and behavioural pattern of Dehong buffalo calves under high temperature	2016	buffalo	1	1		1	3	1	RS
339	Dairy goat usage of flooring types varied by material, slope and slat width	2019	goats - dairy	1	1		1	3	0	RS
340	Pre-slaughter cattle welfare indicators for use in commercial abattoirs with voluntary monitoring systems: A systematic review	2018	cattle	1	1		1	3	12	RV
341	Fish welfare in capture fisheries: A review of injuries and mortality	2018	farmed fish	1	1		1	3	12	RV
342	Quantifying the influence of ambient temperature on dairy and beef cattle mortality in France from a time-series analysis	2015	beef cattle	1	1	1	1	4	16	RS
343	Antimicrobial use practices, attitudes and responsibilities in UK farm animal veterinary surgeons	2018	N/A	1	1		1	3	5	RS
344	A prophylactic protocol to stimulate the immune response also controls infectious disease and, consequently, minimizes diarrhea in newborn heifers	2018	dairy cows				1	1	1	RS
345	Effects of cold exposure on physiology, meat quality, and behavior of turkey hens and toms crated at transport density	2018	turkey		1		1	2	2	RS
346	Chronic hyperosmotic stress interferes with immune homeostasis in striped catfish (Pangasianodon hypophthalmus, S.) and leads to excessive inflammatory response during bacterial infection	2016	farmed fish	1	1	1		3	14	RS
347	Factors associated with lameness prevalence in lactating cows housed in freestall and compost-bedded pack dairy farms in southern Brazil	2019	dairy cows	1			1	2	1	RS
348	Sperm head ellipticity as a heat stress indicator in Australian Merino rams (Ovis aries) in Northern Patagonia, Argentina	2015	sheep		1	1	1	3	3	RS
349	An Update on the Effect of Clinical Mastitis on the Welfare of Dairy Cows and Potential Therapies	2018	dairy cows	1	1		1	3	3	RV
350	Effect of pH-lowering litter amendment on animal-based welfare indicators and litter quality in a European commercial broiler husbandry	2019	broiler chickens	1			1	2	0	RS
351	Management factors associated with bovine respiratory disease in preweaned calves on California dairies: The BRD 100 study	2019	cattle	1	1		1	3	4	RS
352	Economic feasibility of animal welfare improvements in Dutch intensive livestock production: A comparison between broiler, laying hen, and fattening pig sectors	2015	N/A	1			1	2	8	RS
353	Non-infectious causes of pre-weaning mortality in piglets	2016	pigs	1	1		1	3	38	RV
354	Hormonal protocols for early resynchronization of ovulation in ewes: The use of progestagens, eCG, and inclusion of early pregnancy diagnosis with color Doppler ultrasound	2019	sheep	1	1		1	3	2	RS
355	Risk factors associated with beef cattle losses on intensive fattening farms in Austria, Germany and Italy	2018	beef cattle	1	1		1	3	0	RS
356	Environmental epigenetics and epigenetic inheritance in domestic farm animals	2020	N/A	1	1		1	3	0	RV
357	Plant-food by-products to improve farm-animal health	2016	N/A		1		1	2	8	RV
358	Effect of cooled perches on performance, plumage condition, and foot health of caged White Leghorn hens exposed to cyclic heat	2019	laying hens	1	1		1	3	0	RS
359	Assessment of farmers’ compliance in implementing recommended cow comfort changes and their effects on lying time, stall and cow cleanliness within smallholder dairy farms in Kenya	2019	dairy cows	1			1	2	0	RS
360	Perceptions of on-farm emergency slaughter for dairy cows in British Columbia	2019	dairy cows	1			1	2	0	RS
361	What can the quantitative and qualitative behavioural assessment of videos of sheep moving through an autonomous data capture system tell us about welfare?	2018	sheep	1	1		1	3	1	RS
362	Improved health and better survival of farmed lumpfish (Cyclopterus lumpus) after a probiotic bath with two probiotic strains of Aliivibrio	2020	farmed fish	1	1		1	3	0	RS
363	Identifying the factors impacting on farmers’ intention to adopt animal friendly practices	2019	N/A	1	1		1	3	2	RS
364	Automatic herding reduces labour and increases milking frequency in robotic milking	2017	dairy cows	1	1		1	3	6	RS
365	Effect of the environment on the risk of respiratory disease in preweaning dairy calves during summer months	2018	dairy cows	1	1		1	3	1	RS
366	Linking stocking densities and feeding strategies with social and individual stress responses on gilthead seabream (Sparus aurata)	2020	farmed fish	1	1		1	3	0	RS
367	Comparison of genomic prediction methods for evaluation of adaptation and productive efficiency traits in Braford and Hereford cattle	2020	cattle	1	1		1	3	0	RS
368	Resilience of French cattle farms to bovine tuberculosis detection between 2004 and 2017	2020	cattle	1			1	2	0	RS
369	Towards combining data prediction and internet of things to manage milk production on dairy cows	2020	dairy cows	1	1		1	3	0	RS
370	Evaluation of producing and marketing entire male pigs	2016	pigs	1	1		1	3	6	RS
371	On-farm comparison of keel fracture prevalence and other welfare indicators in conventional cage and floor-housed laying hens in Ontario, Canada	2015	laying hens	1			1	2	33	RS
372	Effect of different catching practices during manual upright handling on broiler welfare and behavior	2019	broiler chickens	1	1		1	3	2	RS
373	Factoring Chinese consumers’ risk perceptions into their willingness to pay for pork safety, environmental stewardship, and animal welfare	2018	pigs	1			1	2	12	RS
374	To change or not to change? Veterinarian and farmer perceptions of relational factors influencing the enactment of veterinary advice on dairy farms in the United Kingdom	2019	dairy cows	1			1	2	0	RS
375	A participatory approach to design monitoring indicators of production diseases in organic dairy farms	2016	dairy cows	1			1	2	10	RS
376	Relationship of vitality and weight with the temperature of newborn piglets born to sows of different parity	2019	pigs	1			1	2	1	RS
377	Pork quality after electrical or carbon dioxide stunning at slaughter	2019	pigs	1	1		1	3	0	RS
378	Application of microchip and infrared thermography for monitoring body temperature of beef cattle kept on pasture	2019	beef cattle	1	1		1	3	0	RS
379	Gangs of piglets: Welfare and growth of imprinted and guided weaners	2017	pigs	1	1		1	3	0	RS
380	The effects of a ration change from a total mixed ration to pasture on health and production of dairy cows	2016	dairy cows	1	1		1	3	16	RS
381	Perceived importance and responsibility for market-driven pig welfare: Literature review	2017	pigs	1	1		1	3	13	RV
382	Effects of stocking density and string provision on welfare-related measures in commercial broiler chickens in windowed houses	2018	broiler chickens	1			1	2	1	RS
383	Methods to ameliorate heat stress in non-native alpaca, Vicugna pacos	2019	camelids	1	1	1	1	4	0	RS
384	Improving the time efficiency of identifying dairy herds with poorer welfare in a population	2016	dairy cows	1			1	2	1	RS
385	Gastrointestinal functionality in animal nutrition and health: New opportunities for sustainable animal production	2017	N/A	1			1	2	34	RV
386	Effects of indoor stocking density on performance, egg quality, and welfare status of a native chicken during 22 to 38 weeks	2020	poultry	1			1	2	0	RS
387	Contrasting neurochemical and behavioral profiles reflects stress coping styles but not stress responsiveness in farmed gilthead seabream (Sparus aurata)	2020	farmed fish		1			1	0	RS
388	Feather conditions and clinical scores as indicators of broilers welfare at the slaughterhouse	2016	broiler chickens	1			1	2	12	RS
389	Veterinary perspectives on cattle welfare challenges and solutions	2016	cattle	1	1		1	3	8	RS
390	Swine welfare at slaughterhouses in Valle de Aburrá (Colombia)	2018	pigs	1	1		1	3	0	RS
391	Dairy farmers’ use and non-use values in animal welfare: Determining the empirical content and structure with anchored best-worst scaling	2016	dairy cows	1			1	2	15	RS
392	Production of recycled manure solids for use as bedding in Canadian dairy farms: II. Composting methods	2019	dairy cows	1			1	2	5	RS
393	Canadian dairy cattle veterinarian perspectives on calf welfare	2018	dairy cows	1			1	2	5	RS
394	Effects of rearing systems on reproductive hormones secretion and their receptors gene expression in Xianju chickens under summer conditions	2018	laying hens				1	1	1	RS
395	The Impact of Lameness on Welfare of the Dairy Cow	2017	dairy cows	1			1	2	19	RV
396	The effect of supplementary ultraviolet wavelengths on broiler chicken welfare indicators	2018	broiler chickens	1				1	0	RS
397	Individual characteristics in early life relate to variability in weaning age, feeding behavior, and weight gain of dairy calves automatically weaned based on solid feed intake	2019	dairy cows	1	1		1	3	1	RS
398	Cough sound analysis to assess air quality in commercial weaner barns	2019	N/A	1	1		1	3	2	RS
399	Invited Review: Emission and mitigation of greenhouse gases from dairy farms: The cow, the manure, and the field	2019	dairy cows			1	1	2	1	RV
400	The effect of milking frequency reduction from twice to once daily on mammary physiology and animal welfare of two dairy Greek sheep breeds	2017	sheep	1	1		1	3	4	RS
401	Cooled perch effects on performance and well-being traits in caged White Leghorn hens	2016	laying hens	1	1		1	3	6	RS
402	Effect of summer season on milk protein fractions in Holstein cows	2015	dairy cows		1	1	1	3	41	RS
403	A review of the effects of stocking density on turkey behavior, welfare, and productivity	2017	turkey	1	1		1	3	6	RV
404	Public and farmer perceptions of dairy cattle welfare in the United States	2016	dairy cows	1			1	2	23	RS
405	Cortisol and DHEA concentrations in the hair of dairy cows managed indoor or on pasture	2017	dairy cows	1			1	2	7	RS
406	Impact of the separate pre-slaughter stages on broiler chicken welfare	2017	broiler chickens	1	1		1	3	10	RS
407	Evaluation of the welfare of cattle housed in outdoor feedlot pens	2016	cattle	1	1		1	3	11	RV
408	Behavior as welfare indicator for the rearing of broilers in an enriched husbandry environment—A field study	2017	broiler chickens	1			1	2	8	RS
409	Stocking density limits for post-smolt Atlantic salmon (Salmo salar L.) with emphasis on production performance and welfare	2017	farmed fish	1	1		1	3	13	RS
410	Evaluation of pain and stress in three-week old piglets in relation to route of vaccine administration	2020	pigs	1	1			2	0	RS
411	Environmental impact of milk production from samples of organic and conventional farms in Lombardy (Italy)	2019	dairy cows			1	1	2	1	RS
412	The Quest for Welfare-Friendly Feeding of Broiler Breeders: Effects of Daily vs. 5:2 Feed Restriction Schedules	2018	broiler chickens	1	1		1	3	4	RS
413	Modelling animal health as a production factor in dairy production- a case of low somatic cell counts in Swedish dairy agriculture	2019	dairy cows	1			1	2	0	RS
414	Farmers' perception of stable schools as a tool to improve management for the benefit of mink welfare	2015	farm mink	1				1	2	RS
415	Poultry diets containing (keto)carotenoid-enriched maize improve egg yolk color and maintain quality	2020	laying hens				1	1	0	RS
416	Reproductive management practices on dairy farms: The Canadian National Dairy Study 2015	2019	dairy cows	1			1	2	1	RS
417	Unloading or not unloading? Sheep welfare implication of rest stop at control post after a 29h transport	2015	sheep	1	1			2	4	RS
418	Feeding Behavior, Feed Space, and Bunk Design and Management for Adult Dairy Cattle	2019	dairy cows	1	1		1	3	2	RV
419	Ranging behavior relates to welfare indicators pre- and post-range access in commercial free-range broilers	2018	broiler chickens	1				1	4	RS
420	Udder health in Canadian dairy heifers during early lactation	2018	dairy cows	1			1	2	3	RS
421	Designing Automated Milking Dairy Facilities to Maximize Labor Efficiency	2019	dairy cows	1	1		1	3	0	RV
422	Ultraviolet-C light suppresses reproduction of sea lice but has adverse effects on host salmon	2020	farmed fish	1	1		1	3	0	RS
423	Effect of short-term seclusion of sheep on their welfare indicators	2018	sheep	1	1		1	3	2	RS
424	Adoption of food safety measures on milk production in Nepal: Impact on smallholders’ farm-gate prices and profitability	2017	dairy cows				1	1	5	RS		1
425	Effects of rearing systems on laying performance, egg quality, and serum biochemistry of Xianju chickens in summer	2017	laying hens		1		1	2	4	RS
426	Comparison of internal parasitic fauna in dairy goats at conventional and organic farms in the Czech Republic	2019	goats - dairy	1	1		1	3	0	RS
427	Uncontrollable chronic stress reduces growth disparities in farmed Atlantic salmon	2017	farmed fish		1		1	2	3	RS
428	Effects of surface type in an uncovered stand-off pad system on comfort and welfare of non-lactating dairy cows during winter	2019	dairy cows	1				1	2	RS
429	The Dairy Cattle Housing Dilemma: Natural Behavior Versus Animal Care	2019	dairy cows	1	1		1	3	1	RV
430	Real-time monitoring of broiler flock's welfare status using camera-based technology	2018	broiler chickens	1				1	8	RS
431	Artificial rearing affects piglets pre-weaning behaviour, welfare and growth performance	2019	pigs	1	1		1	3	3	RS
432	Importance of fisheries for food security across three climate change vulnerable deltas	2018	farmed fish			1	1	2	7	RS
433	Field survey to evaluate space allowances for dairy cows in Great Britain	2020	dairy cows	1			1	2	0	RS
434	Biosecurity and herd health management practices on Canadian dairy farms	2019	dairy cows	1			1	2	0	RS
435	Relationship between the probability of veterinary-diagnosed bovine mastitis occurring and farm management risk factors on small dairy farms in Austria	2019	dairy cows	1			1	2	2	RS
436	Veterinary herd health management–Experience among farmers and farm managers in Swedish dairy production	2018	dairy cows	1			1	2	6	RS
437	Effects of litter floor access and inclusion of experienced hens in aviary housing on floor eggs, litter condition, air quality, and hen welfare	2019	laying hens	1			1	2	4	RS		1
438	Capitalizing on fine milk composition for breeding and management of dairy cows	2016	dairy cows	1	1		1	3	27	RS
439	Temperament effects on performance and adaptability of Nellore young bulls to the feedlot environment	2018	cattle		1		1	2	4	RS
440	The effect of lameness-causing lesions on milk yield and fertility of primiparous Holstein cows in a hot environment	2018	dairy cows		1		1	2	1	RS
441	Housing, management characteristics, and factors associated with lameness, hock lesion, and hygiene of lactating dairy cattle on Upper Midwest United States dairy farms using automatic milking systems	2018	dairy cows	1				1	5	RS
442	A stochastic dynamic model of a dairy farm to evaluate the technical and economic performance under different scenarios	2018	dairy cows		1		1	2	3	RS
443	A comparison of post-mortem findings in broilers dead-on-farm and broilers dead-on-arrival at the abattoir	2015	broiler chickens	1	1			2	11	RS
444	Pre-weaning environmental enrichment increases piglets’ object play behaviour on a large scale commercial pig farm	2018	pigs	1	1		1	3	9	RS
445	Welfare measurements of finishing pigs on the day of slaughter: A review	2015	pigs	1	1		1	3	26	RV
446	Access to outdoor swimming pond during summer season improved Muscovy ducks performance and health status	2018	ducks	1	1		1	3	0	RS
447	Protecting broilers against Campylobacter infection by preventing direct contact between farm staff and broilers	2016	broiler chickens	1	1		1	3	5	RS
448	Why Danish pig farms have far more land and pigs than Dutch farms? Implications for feed supply, manure recycling and productioncosts	2016	pigs	1			1	2	14	RS
449	Smart poultry management: Smart sensors, big data, and the internet of things	2020	poultry	1	1		1	3	0	RV
450	Will seabass (Dicentrarchus labrax) quality change in a warmer ocean?	2017	farmed fish		1	1	1	3	3	RS
451	Context-dependent impact of an ectoparasite on early marine growth in Atlantic salmon	2019	farmed fish			1	1	2	1	RS
452	Use of bootstrapped, regularised regression to identify factors associated with lamb-derived revenue on commercial sheep farms	2020	sheep				1	1	0	RS
453	Exploring hair cortisone concentration as a novel tool to assess chronic stress in sheep with tick-borne fever	2018	sheep	1	1			2	0	RS
454	Does age of hot-blade trimming impact the performance and welfare of 2 strains of White Leghorn hens?	2016	laying hens	1	1		1	3	2	RS
455	Cloud computing technology: Reducing carbon footprint in beef supply chain	2015	beef cattle		1	1	1	3	38	RV
456	Associations among gait score, production data, abattoir registrations, and postmortem tibia measurements in broiler chickens	2017	broiler chickens	1			1	2	10	RS
457	Insights into organic farming of European sea bass Dicentrarchus labrax and gilthead sea bream Sparus aurata through the assessment of environmental impact, growth performance, fish welfare and product quality	2017	farmed fish	1	1		1	3	8	RS
458	Early detection of health and welfare compromises through automated detection of behavioural changes in pigs	2016	pigs	1	1		1	3	68	RV
459	Influence of crate height on the welfare of broilers during transport	2016	broiler chickens	1	1			2	3	RS
460	Cow- and farm-level risk factors for lameness on dairy farms with automated milking systems	2016	dairy cows	1			1	2	27	RS
461	Dietary Aloysia triphylla essential oil on growth performance and biochemical and haematological variables in Nile tilapia	2020	farmed fish	1			1	2	0	RS
462	Evaluation of welfare parameters in laying hens on the basis of a Bavarian survey	2017	laying hens	1	1		1	3	4	RS
463	Farm biogas production in organic agriculture: System implications	2015	N/A			1	1	2	14	RS
464	Reasons and risk factors for on-farm mortality in Estonian dairy herds	2017	dairy cows	1	1		1	3	2	RS
465	Meat morals: relationship between meat consumption consumer attitudes towards human and animal welfare and moral behavior	2015	N/A	1				1	50	RS
466	Factors associated with high antimicrobial use in young calves on Dutch dairy farms: A case-control study	2018	dairy cows	1				1	1	RS
467	Consistent individual competitive ability in rainbow trout as a proxy for coping style and its lack of correlation with cortisol responsiveness upon acute stress	2019	farmed fish		1			1	2	RS
468	Welfare assessment of rainbow trout reared in a Recirculating Aquaculture System: Comparison with a Flow-Through System	2015	farmed fish	1	1		1	3	17	RS
469	Calf management risk factors on dairy farms associated with male calf mortality on veal farms	2018	dairy cows	1			1	2	8	RS
470	Sperm collection by electroejaculation in small ruminants: A review on welfare problems and alternative techniques	2019	ruminants	1	1		1	3	0	RS
471	Classification of piglet (Sus Scrofa) stress conditions using vocalization pattern and applying paraconsistent logic Eτ	2019	pigs	1	1			2	0	RS
472	Modelling alternative management scenarios of economic and environmental sustainability of beef finishing systems	2020	beef cattle			1	1	2	0	RS
473	Environmental impacts of housing conditions and manure management in European pig production systems through a life cycle perspective: A case study in Denmark	2020	pigs			1	1	2	0	RS
474	One health and the agricultural transition in food animal production	2019	N/A	1		1	1	3	0	RV
475	The central role of intestinal health on the effect of feed additives on feed intake in swine and poultry	2017	pork and broiler chickens	1	1		1	3	13	RS
476	Review of environmental enrichment for broiler chickens	2018	broiler chickens	1	1		1	3	10	RV
477	How to measure dairy cows’ responsiveness towards humans in breeding and welfare assessment? A comparison of selected behavioural measures and existing breeding traits	2017	dairy cows	1	1		1	3	7	RS
478	A novel blood-sampling technique in lactating sows: The mammary vein route	2019	pigs	1	1			2	0	RS
479	Economic evaluation of 4 bovine leukemia virus control strategies for Alberta dairy farms	2019	dairy cows	1			1	2	3	RS			only mentioned welfare once
480	Harvesting-induced stress in broilers: Comparison of a manual and a mechanical harvesting method under field conditions	2019	sheep	1	1			2	0	RS
481	Dissolved oxygen variability in a commercial sea-cage exposes farmed Atlantic salmon to growth limiting conditions	2018	farmed fish	1			1	2	8	RS
482	Dairy calves’ mortality survey and associated management practices in smallholding, pasture-based herds in southern Brazil	2020	dairy cows	1			1	2	0	RS
483	Effects of litter provision during early rearing and environmental enrichment during the production phase on feather pecking and feather damage in laying hens	2016	laying hens	1			1	2	14	RS
484	Reducing life cycle fossil energy and greenhouse gas emissions for Midwest swine production systems	2020	pigs			1	1	2	0	RS
485	A review of paratuberculosis in dairy herds — Part 2: On-farm control	2019	dairy cows				1	1	4	RV
486	Straw for bedding and forage in fattening lambs: effects on fatty acid composition and sensory characteristics of the longissimusmuscle	2015	sheep	1	1		1	3	3	RS
487	The effects of providing portable shade at pasture on dairy cow behavior and physiology	2015	dairy cows	1	1		1	3	17	RS
488	Effects of multiple daily litter applications on the dust bathing behaviour of laying hens kept in an enriched cage system	2016	laying hens	1				1	2	RS
489	Imagining the ideal dairy farm	2016	dairy cows	1			1	2	48	RS	1
490	Lameness prevalence and risk factors in organic dairy herds in four European countries	2018	dairy cows	1			1	2	3	RS
491	Stall and feed bunk stocking rates impact cows' diurnal behavior and activity in automatic milking system farms	2018	dairy cows	1	1		1	3	6	RS
492	Farm-specific economic value of automatic lameness detection systems in dairy cattle: From concepts to operational simulations	2019	dairy cows	1	1		1	3	6	RS
493	Effects of group housing on reproductive performance, lameness, injuries and saliva cortisol in gestating sows	2018	pigs	1	1		1	3	0	RS
494	The influence of environmental enrichment and stocking density on the plumage and health conditions of laying hen pullets	2019	laying hens	1	1		1	3	1	RS
495	Welfare indicators in laying hens in relation to nest exclusion	2016	laying hens	1	1			2	7	RS
496	Modeling greenhouse gas emissions from dairy farms	2018	dairy cows			1		1	12	RV
497	Weaning and separation stress: maternal motivation decreases with litter age and litter size in farmed mink	2016	farm mink	1	1			2	4	RS
498	Thermal delousing with cold water: Effects on salmon lice removal and salmon welfare	2019	farmed fish	1	1			2	2	RS
499	Viewpoint: Regulating meat consumption to improve health, the environment and animal welfare	2020	N/A	1		1		2	0	RS
500	Symposium review: Comparisons of feed and milk nitrogen efficiency and carbon emissions in organic versus conventional dairy production systems	2019	dairy cows			1	1	2	0	RV
			totals:	582	497	200	658
501	Modelling of heat stress in a robotic dairy farm. Part 3: Rumination and milking performance	2020	dairy cows	1	1		1	3	0	RS
502	Symposium review: Considerations for the future of dairy cattle housing: An animal welfare perspective*	2020	dairy cows	1	1		1	3	0	RV
503	Welfare assessment in rabbits raised for meat and laboratory purposes in enclosures with two floor types: Perforated plastic with holes versus slats	2019	meat rabbits	1	1			2	5	RS
504	The contribution of total and free iodothyronines to welfare maintenance and management stress coping in Ruminants and Equines: Physiological ranges and reference values	2018	N/A	1	1		1	3	3	RV
505	Mild heat stress and short water restriction treatment in lactating Alpine and Saanen goats	2019	goats	1	1	1	1	4	0	RS
506	Automatic broiler temperature measuring by thermal camera	2019	broiler chickens		1		1	2	0	RS
507	Validation of an AutoRegressive Integrated Moving Average model for the prediction of animal zone temperature in a weaned piglet building	2018	pigs	1		1	1	3	0	RS
508	Carcass and meat characteristics from farm-raised and wild fallow deer (Dama dama) and red deer (Cervus elaphus): A review	2018	deer	1	1		1	3	13	RV
509	Uncertainty in the measurement of indoor temperature and humidity in naturally ventilated dairy buildings as influenced by measurement technique and data variability	2018	dairy cows	1	1	1	1	4	8	RS
510	Cows eat grass, don't they? Contrasting sociotechnical imaginaries of the role of grazing in the UK and Irish dairy sectors	2019	dairy cows	1		1	1	3	0	RS
511	The role of mitochondrial DNA copy number, variants, and haplotypes in farm animal developmental outcome	2016	N/A				1	1	9	RV
512	Descriptive survey and Salmonella surveillance of pastured poultry layer farms in California	2017	poultry	1			1	2	11	RS
513	Timed environmental exposure indicates sample stability for reliable noninvasive measurement of fecal cortisol metabolite concentrations in sheep	2019	sheep	1	1			2	0	RS
514	Technical note: Developing a heat stress model in dairy cows using an electric heat blanket	2019	dairy cows		1	1	1	3	1	RS
515	Reference levels for corticosterone and immune function in farmed saltwater crocodiles (Crocodylus porosus) hatchlings using current Code of Practice guidelines	2015	crocodiles	1	1		1	3	21	RS
516	Impact of heat stress on lactational performance of dairy cows	2020	dairy cows	1	1	1	1	4	0	RS
517	Influence of different types of bedding material on the prevalence of pododermatitis in rabbits	2020	meat rabbits	1				1	0	RS
518	Environmental and human health challenges of industrial livestock and poultry farming in China and their mitigation	2017	N/A	1	1	1	1	4	53	RV
519	Bioaccumulation and ecotoxicological responses of juvenile white seabream (Diplodus sargus) exposed to triclosan, warming and acidification	2019	farmed fish		1	1		2	4	RS
520	The making of a louse - Constructing governmental technology for sustainable aquaculture	2020	farmed fish	1	1		1	3	0	RS			talks about policy!
521	Early recognition of offspring vocalisation by mink mothers	2019	farm mink	1	1		1	3	0	RS
522	CFD modelling of airflow pattern and thermal environment in a commercial manure-belt layer house with tunnel ventilation	2019	laying hens		1	1	1	3	5	RS
523	Fractal measures in activity patterns: Do gastrointestinal parasites affect the complexity of sheep behaviour?	2018	sheep	1	1	1	1	4	3	RS
524	Using CFD simulations to develop an upward airflow displacement ventilation system for manure-belt layer houses to improve the indoor environment	2019	laying hens		1	1	1	3	2	RS
525	Invited Review: Opportunities for Genetic Improvement toward Higher Prolificacy in Sheep	2020	sheep		1		1	2	0	RS
526	The effect of cooling management on blood flow to the dominant follicle and estrous cycle length at heat stress	2016	dairy cows	1	1	1	1	4	9	RS
527	The goat (Capra hircus) mammary gland secretory tissue proteome as influenced by weight loss: A study using label free proteomics	2016	goats		1		1	2	21	RS
528	Influence of swimming time in alleviating the deleterious effects of hot summer on growing Muscovy duck performance	2017	poultry	1	1		1	3	3	RS
529	Factors affecting mortality risk during transportation of broiler chickens for slaughter in Atlantic Canada	2017	broiler chickens	1	1		1	3	11	RS
530	Behaviour, wounds, weight loss and adrenal weight of rabbit does as affected by semi-group housing	2015	meat rabbits	1	1			2	7	RS
531	Short communication: Relationship between serum cortisol concentration and defensive behavioral responses of dairy cows exposed to natural infestation by stable fly, Stomoxys calcitrans	2016	dairy cows	1	1		1	3	4	RS
532	A 100-Year Review: Metabolic modifiers in dairy cattle nutrition	2017	dairy cows	1	1	1	1	4	6	RV
533	Ericaceous species reduce methane emissions in sheep and red deer: Respiration chamber measurements and predictions at the scale of European heathlands	2020	ruminants	1	1	1	1	4	0	RS
534	Housing: A major success factor in feedlot lambs	2016	sheep		1	1	1	3	1	RS
535	The influence of stocking density and enrichment on the occurrence of feather pecking and aggressive pecking behavior in laying hen chicks	2018	laying hens	1	1		1	3	14	RS
536	Optimum crossbreeding systems for goats in low-input livestock production system in Kenya	2015	goats		1		1	2	4	RS
537	Development of a clinical scoring system for bovine respiratory disease in weaned dairy calves	2019	dairy cows	1	1		1	3	0	RS
538	Proteomics for understanding pathogenesis, immune modulation and host pathogen interactions in aquaculture	2019	farmed fish		1			1	1	RV
539	Effects of season and distance during transport on broiler chicken meat	2017	broiler chickens	1	1		1	3	2	RS
540	Sheep farming and the impact of environment on food safety	2016	sheep	1			1	2	4	RV
541	Melatonin modulates tonic immobility and vigilance behavioural responses of broiler chickens to lighting regimens during the hot-dry season	2016	broiler chickens	1	1		1	3	6	RS
542	The ability of White Leghorn hens with trimmed comb and wattles to thermoregulate	2016	laying hens	1	1		1	3	3	RS
543	Influence of breed, milk yield, and temperature-humidity index on dairy cow lying time, neck activity, reticulorumen temperature, and rumination behavior	2017	dairy cows		1		1	2	15	RS
544	CO2 emissions and economic performance in EU agriculture: Some evidence from Mediterranean countries	2017	N/A			1	1	2	11	RS
545	Effects of rapid temperature fluctuations prior to breeding on reproductive efficiency in replacement gilts	2016	pigs	1	1	1	1	4	6	RS
546	Reproductive performance of Brown Swiss, Holstein and their crosses under subtropical environmental conditions	2015	dairy cows		1		1	2	17	RS
547	Behaviour and physiology of sheep exposed to ammonia at a similar concentration to those experienced by sheep during export by sea	2018	sheep	1	1			2	1	RS
548	Effects of temperature and photoperiod on rainbow trout (Oncorhynchus mykiss) smoltification and haematopoiesis	2020	farmed fish		1		1	2	0	RS
549	Effect of various antiparasitic treatments on lamb growth and mortality	2015	sheep		1		1	2	16	RS
550	Recent advances on synchronization of ovulation in goats, out of season, for a more sustainable production	2015	goats	1	1	1	1	4	10	RS
551	Evaluation of a ground source geothermal heat pump to save energy and reduce CO2 and noxious gas emissions in a pig house	2016	pigs	1	1	1	1	4	12	RS
552	Invited review: An evaluation of the likely effects of individualized feeding of concentrate supplements to pasture-based dairy cows	2015	dairy cows	1	1		1	3	52	RV
553	Comparing gestating sows housing between electronic sow feeding system and a conventional stall over three consecutive parities	2017	pigs	1	1		1	3	3	RS
554	Acute exposure to the biopesticide azadirachtin affects parameters in the gills of common carp (Cyprinus carpio)	2016	farmed fish		1			1	7	RS
555	Deep litter removal frequency rate influences on greenhouse gas emissions from barns for beef heifers and from manure stores	2016	beef cattle			1		1	2	RS
556	Potential of Samanea saman pod meal for enteric methane mitigation in crossbred heifers fed low-quality tropical grass	2018	cattle			1	1	2	7	RS
557	Influence of genotype and feeding strategy on pig performance, plasma concentrations of micro nutrients, immune responses and faecal microbiota composition of growing-finishing pigs in a forage-based system	2015	pigs	1	1		1	3	3	RS
558	Genetic parameters for tick count and udder health in commercial and indigenous ewes in South Africa	2016	sheep	1	1		1	3	4	RS
559	Can tail-in-mouth behaviour in weaned piglets be predicted by behaviour and performance?	2016	pigs	1	1		1	3	3	RS
560	Rearing finishing pigs with intact tails: Do they benefit from an enriched environment?	2018	pigs				1	1	5	RS
561	An assessment of dairy herd bulls in southern Australia: 1. Management practices and bull breeding soundness evaluations	2016	dairy cows	1			1	2	3	RS
562	Impact of temperature and growth hormone on growth physiology of juvenile Atlantic wolffish (Anarhichas lupus)	2019	farmed fish		1	1	1	3	0	RS
563	Effect of feeding system and breed on growth performance, and carcass and meat quality traits in two continental beef breeds	2015	beef cattle				1	1	19	RS
564	Potential of multi-species livestock farming to improve the sustainability of livestock farms: A review	2020	N/A	1		1	1	3	12	RV	1
565	A review on dairy cattle farming: Is precision livestock farming the compromise for an environmental, economic and social sustainable production?	2020	dairy cows	1	1	1	1	4	12	RV
566	Designing future dairy systems for New Zealand using reflexive interactive design	2020	dairy cows	1		1	1	3	1	RS	1
567	Innovative cooling strategies: Dairy cow responses and water and energy use	2020	dairy cows	1	1		1	3	3	RS	1
568	Growth performance, physiological responses to hypoxia and flesh quality of Chilean croaker (Cilus gilberti) stocked at different densities	2020	dairy cows		1	1	1	3	3	RS
569	Predicting rectal temperature and respiration rate responses in lactating dairy cows exposed to heat stress	2020	dairy cows	1	1		1	3	4	RS
570	Pure-breeding with sexed semen and crossbreeding with semen of double-muscled sires to improve beef production from dairy herds: Factors affecting heifer and cow fertility and the sex ratio	2020	dairy cows		1		1	2	6	RS
571	Complete replacement of fishmeal by soybean and poultry meals in Pacific whiteleg shrimp feeds: Growth and tolerance to EMS/AHPND and WSSV challenge	2020	farmed seafood	1	1		1	3	3	RS
572	Symposium review: Future of housing for dairy cattle	2020	dairy cows	1	1	1	1	4	1	RV		1
573	Symposium review: Genomic selection for reducing environmental impact and adapting to climate change	2020	dairy cows		1	1	1	3	3	RV
574	Mitigation of emerging implications of climate change on food production systems	2020	N/A		1	1	1	3		RS
575	Provision of desert cooler in shed of ewes during summer in hot semi-arid region	2020	sheep		1		1	2	1	RS
576	Using implantable biosensors and wearable scanners to monitor dairy cattle's core body temperature in real-time	2020	dairy cows	1	1		1	3	1	RS
577	Diarrhoea associated with gastrointestinal parasites in grazing sheep	2020	sheep	1			1	2		RS	1
578	Effects of dietary electrolytes, osmolytes, and energetic compounds on body temperature indices in heat-stressed lactating cows	2020	sheep		1		1	2	0	RS
579	Effects of dietary polyphenols on mucosal and humoral immune responses, antioxidant defense and growth gene expression in beluga sturgeon (Huso huso)	2020	farmed seafood		1	1	1	3	4	RS
580	Invited review: Physiological and behavioral effects of heat stress in dairy cows	2020	dairy cows	1	1	1	1	4	6	RV
581	Biology of heat stress; the nexus between intestinal hyperpermeability and swine reproduction	2020	pigs	1	1	1	1	4	7	RS	1
582	Capturing the diversity of Mediterranean farming systems prior to their sustainability assessment: The case of Cyprus	2020	N/A	1		1	1	3	2	RS	1
583	Transient simultaneous heat and mass transfer model to estimate drying time in a wetted fur of a cow	2020	dairy cows		1		1	2	0	RS	1
584	Modulation of inflammatory response by cortisol in the kidney of spotted scat (Scatophagus argus) in vitro under different osmotic stresses	2020	farmed seafood		1	1		2	0	RS
585	Socio-economic determinants and impact of adopting climate-smart Brachiaria grass among dairy farmers in Eastern and Western regions of Kenya	2020	dairy cows			1	1	2	1	RS	1
586	Application of ground heat exchangers in cow barns to enhance milk cooling and water heating and storage	2020	dairy cows	1	1		1	3	2	RS	1
587	Life cycle cost analysis of dairy production systems in Southern Brazil	2020	dairy cows	1			1	2	2	RS	1
588	Heat load increases the risk of clinical mastitis in dairy cattle	2020	dairy cows		1		1	2	2	RS
589	The effect of chronic, mild heat stress on metabolic changes of nutrition and adaptations in rumen papillae of lactating dairy cows	2020	dairy cows		1		1	2	0	RS
590	Effects of fossil shell flour supplementation on heat tolerance of dohne merino rams	2020	sheep		1		1	2	0	RS
591	HOW does veganism contribute to shape sustainable food systems? Practices, meanings and identities of vegan restaurants in Porto Alegre, Brazil	2020	N/A	1			1	2	4	RS	1
592	Heat stress during late gestation disrupts maternal microbial transmission with altered offspring’s gut microbial colonization and serum metabolites in a pig model	2020	pigs		1	1		2	2	RS
593	Bloody flukes: a review of aporocotylids as parasites of cultured marine fishes	2020	farmed seafood		1	1	1	3	1	RV
594	The Impact of Snowstorms, Droughts and Locust Outbreaks on Livestock Production in Inner Mongolia: Anticipation and Adaptation to Environmental Shocks	2020	N/A			1	1	2	2	RS	1
595	The role of sensors, big data and machine learning in modern animal farming	2020	N/A	1			1	2	12	RV
596	Effects of on-farm and traditional hatching on welfare, health, and performance of broiler chickens	2020	broiler chickens		1		1	2	3	RS
597	Discrete event simulation in livestock management	2020	N/A	1			1	2	0	RS
598	Capturing the value of ecosystem services from silvopastoral systems: Perceptions from selected Italian farms	2020	N/A	1			1	2	0	RS
599	Investigating on the environmental sustainability of animal products: The case of organic eggs	2020	layer hens	1		1	1	3	1	RS	1
600	Graduate Student Literature Review: Heat abatement strategies used to reduce negative effects of heat stress in dairy cows	2020	dairy cows	1	1		1	3	1	RV
601	The application of omics in ruminant production: a review in the tropical and sub-tropical animal production context	2020	N/A	1	1	1	1	4	4	RV	1
602	Tail postures and tail motion in pigs: A review	2020	pigs	1			1	2	2	RV
603	Climate and farmers’ willingness to pay for improved irrigation water supply	2020	N/A			1	1	2	0	RS
604	Viewpoint: Climate impacts on agriculture: Searching for keys under the streetlight	2020	N/A		1	1	1	3	7	viewpoint?
605	Can climate information salvage livelihoods in arid and semiarid lands? An evaluation of access, use and impact in Namibia	2020	N/A			1	1	2	0	RS
606	Effects of a Saccharomyces cerevisiae fermentation product on heat-stressed dairy cows	2020	dairy cows	1	1		1	3	2	RS
607	Regenerative agriculture – the soil is the base	2020	N/A	1		1	1	3	6	RS	1
608	Identification of single nucleotide polymorphism in heat shock protein HSP70 and HSP90 after four selection generations in two lines of chickens	2020	broiler chickens		1		1	2	1	RS
609	Temperament of Nelore growing-steers receiving supplementation in grazing system: Performance, ultrasound measures, feeding behavior, and serum parameters	2020	beef cattle		1	1	1	3	1	RS
610	A review of neonatal mortality in outdoor organic production and possibilities to increase piglet survival	2020	pigs	1	1		1	3	1	RV
611	Chromium yeast alleviates heat stress by improving antioxidant and immune function in Holstein mid-lactation dairy cows	2020	dairy cows		1		1	2	0	RS	1
612	A review of measuring, assessing and mitigating heat stress in dairy cattle	2020	dairy cows		1		1	2	1	RV
613	Theoretical and practical considerations in the development of a methodological framework for evaluating sustainability of low-input ruminant farming systems in developing countries	2020	N/A	1	1	1	1	4	1	RV	1
614	Small farms’ resilience strategies to face economic, social, and environmental disturbances in selected regions in Poland and Latvia	2020	N/A	1	1		1	3	4	RS	1
615	Associations between lying behavior and activity and hypocalcemia in grazing dairy cows during the transition period	2020	dairy cows	1			1	2	0	RS
616	A social-ecological systems approach for the assessment of ecosystem services from beef production in the Canadian prairie	2020	beef cattle	1		1	1	3	1	RS	1
617	Amelioration of heat stress-induced damage to testes and sperm quality	2020	N/A	1	1	1	1	4	1	RS
618	Improvement of human health and environmental costs in the European Union by air scrubbers in intensive pig farming	2020	pigs	1		1	1	3	0	RS	1
619	Microclimate modeling in naturally ventilated dairy barns during the hot season: Checking the accuracy of forecasts	2020	dairy cows	1	1	1	1	4	0	RS
620	Environment-, health-, performance- and welfare-related parameters in pig barns with natural and mechanical ventilation	2020	pigs	1	1		1	3	0	RS
621	Perspectives of western Canadian dairy farmers on the future of farming	2020	dairy cows	1		1	1	3	0	RS	1	1
622	Anatomy, immunology, digestive physiology and microbiota of the salmonid intestine: Knowns and unknowns under the impact of an expanding industrialized production	2020	farmed seafood	1	1		1	3	2	RV
623	Factors associated with calf mortality and poor growth of dairy heifer calves in northeast Germany	2020	dairy cows	1	1		1	3	0	RS
624	Use of water electrolyte supplementation for three days prior to processing helps alleviate the consequences of a severe thermal challenge on performance in meat chickens	2020	broiler chickens	1	1		1	3	1	RS
625	Flooding on Beef and Swine Farms: A Scoping Review of Effects in the Midwestern United States	2020	N/A	1	1	1	1	4	0	RV	1	1
626	Potential contaminants and hazards in alternative chicken bedding materials and proposed guidance levels: a review	2020	broiler chickens	1			1	2	0	RV		1
627	Simulated transport of well- and poor-feathered brown-strain end-of-cycle hens and the impact on stress physiology, behavior, and meat quality	2020	broiler chickens	1	1			2	0	RS
628	Do biological and management reasons for a short or long dry period induce the same effects on dairy cattle productivity?	2020	dairy cows	1	1		1	3	0	RS
629	Future directions of animal feed technology research to meet the challenges of a changing world	2020	N/A	1	1		1	3	1	RV	1	1
630	Efficacy of adaptation measures to alleviate heat stress in confined livestock buildings in temperate climate zones	2020	N/A	1	1	1	1	4	1	RV
631	Physiological and molecular responses to thermal stress in red cusk-eel (Genypterus chilensis) juveniles reveals atrophy and oxidative damage in skeletal muscle	2020	farmed seafood		1	1	1	3	1	RS
632	Influence of flavored drinking water on voluntary intake and performance of nursing and post-weaned piglets	2020	pigs	1	1		1	3	0	RS
633	MILK Symposium review: Sustainability of dairy production and consumption in low-income countries with emphasis on productivity and environmental impact	2020	dairy cows	1	1	1	1	4	2	RV	1
634	The stress–immunity axis in shellfish	2020	farmed seafood	1	1	1	1	4	0	RS		1
635	Guidelines for small ruminant production systems under climate emergency in Europe	2020	N/A	1	1	1	1	4	1	RV	1	1
636	A systematic literature review on the use of machine learning in precision livestock farming	2020	N/A		1		1	2	0	RV		1
637	Invited review: Academic and applied approach to evaluating longevity in dairy cows	2020	dairy cows	1		1	1	3	0	RV	1
638	Arena behaviour of Merino weaners is heritable and affected by divergent selection for number of lambs weaned per ewe mated	2020	sheep	1	1		1	3	1	RS
639	Wolbachia: A tool for livestock ectoparasite control	2020	N/A	1	1	1	1	4	1	RV		1
640	Thermoregulatory, behavioral and productive responses of laying hens supplemented with different types and dosages of phytases raised in a hot environment: An integrative approach	2020	layer hens	1	1		1	3	1	RS
641	Spatial variability and exploratory inference of abiotic factors in barn compost confinement for cattle in the semiarid	2020	dairy cows	1	1		1	3	0	RS
642	CFD study of the effect of inlet position and flap on the airflow and temperature in a laying hen house in summer	2021	layer hens	1	1		1	3	0	RS
643	Effects of harvest date and grass species on cell wall components and lactation performance of dairy cows	2021	dairy cows				1	1	0	RS
644	Can black soldier fly Desmodium intortum larvae-based diets enhance the performance of Cobb500 broiler chickens and smallholder farmers' profit in Kenya?	2021	broiler chickens	1			1	2	0	RS
645	Application of machine learning in intelligent fish aquaculture: A review	2021	farmed seafood	1	1		1	3	0	RV
646	Dietary use of Rosmarinus officinalis and Thymus vulgaris as anticoccidial alternatives in poultry	2021	poultry		1		1	2	0	RV
647	Ways to minimize bacterial infections, with special reference to Escherichia coli, to cope with the first-week mortality in chicks: an updated overview	2021	poultry	1			1	2	0	RS
648	Transcriptome assisted label free proteomics of hepatic tissue in response to both dietary restriction and compensatory growth in cattle	2021	beef cattle	1	1	1	1	4	0	RS
649	Exposure to natural ultraviolet B radiation levels has adverse effects on growth, behavior, physiology, and innate immune response in juvenile European seabass (Dicentrarchus labrax)	2021	farmed seafood	1	1	1	1	4	0	RS
650	Ammonia emissions in poultry houses and microbial nitrification as a promising reduction strategy	2021	poultry	1	1		1	3	0	RV	1
651	Determination of selected biochemical parameters in blood serum and egg quality of Czech and Slovak native hens depending on the housing system and hen age	2021	layer hens	1	1		1	3	0	RS		1
652	Articulating the effect of food systems innovation on the Sustainable Development Goals	2021	N/A	1			1	2	3	RS	1	1
653	Harmful algal blooms and their effects in coastal seas of Northern Europe	2021	farmed seafood			1	1	2	0	RV		1
654	Reliability of multi-purpose offshore-facilities: Present status and future direction in Australia	2021	farmed seafood	1	1	1	1	4	1	RV	1
655	Aquaculture industry: Supply and demand, best practices, effluent and its current issues and treatment technology	2021	farmed seafood	1	1	1	1	4	0	RV		1
656	Food Supply Chains and Short Food Supply Chains: Coexistence conceptual framework	2021	N/A	1			1	2	4	RV	1	1
657	Risk factors for gastric ulceration in nursery pigs	2021	pigs	1	1		1	3	0	RS
658	Consumer understanding of sustainability concept in agricultural products	2021	N/A	1		1	1	3	0	RS	1
659	Short- and long-term effects of temporary early cow–calf separation or restricted suckling on well-being and performance in zebu cattle	2021	cattle	1	1		1	3	0	RS
660	Hourly activity patterns and behaviour-based management of feedlot steers with and without a cattle brush	2021	beef cattle	1	1		1	3	0	RS
661	Broiler battles: Contested intensive poultry unit developments in a policy void	2021	broiler chickens	1		1	1	3	0	RS	1
662	Lock-ins to the dissemination of genetically improved fish seeds	2021	farmed seafood	1	1	1	1	4	0	RS
663	Proteome analysis of rainbow trout (Oncorhynchus mykiss) liver responses to chronic heat stress using DIA/SWATH	2021	farmed seafood	1	1		1	3	0	RS
664	Milk losses and dynamics during perturbations in dairy cows differ with parity and lactation stage	2021	dairy cows		1		1	2	1	RS
665	Resilience achieved via multiple compensating subsystems: The immediate impacts of COVID-19 control measures on the agri-food systems of Australia and New Zealand	2021	N/A	1			1	2	0	RS
666	Conjunctival mucous membrane colour as an indicator for the targeted selective treatment of haemonchosis and of the general health status of peri-urban smallholder goats in southern Malawi	2021	goats	1	1	1	1	4	0	RS	1
667	Agri-food systems in India: Concerns and policy recommendations for building resilience in post COVID-19 pandemic times	2021	N/A		1	1	1	3	0	RS	1
668	Nursing stages of striped catfish (Pangasianodon hypophthalmus) in Vietnam: Pathogens, diseases and husbandry practices	2021	farmed seafood	1		1	1	3	0	RS	1
669	Does grazing management provide opportunities to mitigate methane emissions by ruminants in pastoral ecosystems?	2021	N/A	1			1	2	1	RV
670	Short communication: The lag response of daily milk yield to heat stress in dairy cows	2021	dairy cows		1		1	2	2	RS
671	Predicting dairy cattle heat stress using machine learning techniques	2021	dairy cows	1	1		1	3	1	RS
672	Dietary aflatoxin B1 (AFB1) reduces growth performance, impacting growth axis, metabolism, and tissue integrity in juvenile gilthead sea bream (Sparus aurata)	2021	farmed seafood		1	1		2	2	RS
673	Spatiotemporal variations on infrared temperature as a thermal comfort indicator for cattle under agroforestry systems	2021	cattle	1	1	1	1	4	0	RS
674	Animal mobility, human mobility: A geopolitical of sheep in Armenia	2021	sheep			1	1	2	1	RS
675	Application of depth sensor to estimate body mass and morphometric assessment in Nellore heifers	2021	beef cattle	1			1	2	0	RS
676	In search of factors determining the participation of farmers in agri-environmental schemes – Does only money matter in Poland?	2021	N/A			1	1	2	0	RS	1
677	Towards assessing the resource criticality of agricultural livelihood systems	2021	N/A				1	1	0	RS	1
678	Effect of positive tactile stimulation and prepartum milking routine training on behavior, cortisol and oxytocin in milking, milk composition, and milk yield in Gyr cows in early lactation	2021	dairy cows		1		1	2	0	RS
679	From feed to fork – Life Cycle Assessment on an Italian rainbow trout (Oncorhynchus mykiss) supply chain	2021	farmed seafood	1			1	2	0	RS	1
680	CAFOs, novel influenza, and the need for One Health approaches	2021	N/A	1		1	1	3	0	RS
681	Effect of seasonal thermal stress on oxidative status, immune response and stress hormones of lactating dairy cows	2021	dairy cows	1	1		1	3	0	RS
682	Differential expression of miRNAs and related mRNAs during heat stress in buffalo heifers	2021	cattle	1	1	1	1	4	0	RS
683	Unravelling Belgian Blue cattle farmers’ adoption intention towards diagnostic tools: Integrating insights from behavioural economics and socio-cognitive theories	2021	cattle	1				1	0	RS
684	Omega-3 fatty acids reduce the negative effects of dexamethasone-induced physiological stress in laying hens by acting through the nutrient digestibility and gut morphometry	2021	layer hens		1		1	2	0	RS
685	Production of market-size European strain Atlantic salmon (Salmo salar) in land-based freshwater closed containment aquaculture systems	2021	farmed seafood				1	1	0	RS
686	Exploring simultaneous perturbation profiles in milk yield and body weight reveals a diversity of animal responses and new opportunities to identify resilience proxies	2021	dairy cows	1			1	2	0	RS
687	Review: Mitigating the risks posed by intensification in livestock production: the examples of antimicrobial resistance and zoonoses	2021	N/A	1			1	2	0	RS	1	1
688	Vibrio and major commercially important vibriosis diseases in decapod crustaceans	2021	farmed seafood		1		1	2	0	RS
689	Development of a subacute ruminal acidosis risk score and its prediction using milk mid-infrared spectra in early-lactation cows	2021	dairy cows	1			1	2	0	RS
690	Preface: Virtual special issue on lamb production in Europe	2021	sheep	1			1	2	0	RS	1
691	A multi-stakeholder participatory study identifies the priorities for the sustainability of the small ruminants farming sector in Europe	2021	N/A	1		1	1	3	1	RS	1		AW,S,CC only mentioned once each
692	Introductory overview: Systems and control methods for operational management support in agricultural production systems	2021	N/A	1	1		1	3	0	RS
693	Effect of hatching time on time to first feed intake, organ development, enzymatic activity and growth in broiler chicks hatched on-farm	2021	broiler chickens	1			1	2	0	RS
694	Review: Potential alternatives to high-concentration carbon dioxide stunning of pigs at slaughter	2021	pigs	1	1		1	3	0	RV		1
695	Cooling growing/finishing pigs with showers in the slatted area: Effect on animal occupation area, pen fouling and ammonia emission	2021	pigs	1	1		1	3	0	RS
696	Proteomics in fisheries and aquaculture: An approach for food security	2021	farmed seafood	1	1	1	1	4	0	RV		1
697	Influence of microclimate on dairy cows’ behavior in three pasture systems during the winter in south Brazil	2021	dairy cows	1	1	1	1	4	0	RS	1
698	Identifying economic and societal drivers of engagement in agri-environmental schemes for English dairy producers	2021	dairy cows	1	1	1	1	4	0	RS	1	1
699	Review: Key tweaks to the chicken's beak: the versatile use of the beak by avian species and potential approaches for improvements in poultry production	2021	poultry	1	1		1	3	0	RV
700	Meat and bone quality of slow-growing male chickens raised with outdoor access in tropical climate	2021	broiler chickens	1			1	2	0	RS
701	Review: Precision livestock farming, automats and new technologies: possible applications in extensive dairy sheep farming	2021	sheep	1	1		1	3	1	RV	1
702	Saccharomyces Cerevisiae var. Boulardii CNCM I-1079 during late gestation and lactation improves voluntary feed intake, milk production and litter performance of mixed-parity sows in a tropical humid climate	2021	pigs		1		1	2	0	RS
703	Genetic parameters for rectal temperature, respiration rate, and drooling score in Holstein cattle and their relationships with various fertility, production, body conformation, and health traits	2021	dairy cows	1	1	1	1	4	0	RS	1
704	Survey for smart farming technologies: Challenges and issues	2021	N/A		1		1	2	0	RS	1
705	Using infrared thermography to detect subclinical mastitis in dairy cows in compost barn systems	2021	dairy cows	1			1	2	0	RS
706	Does receiving food aid influence the adoption of climate-adaptive agricultural practices? Evidence from Ethiopia and Malawi	2021	N/A			1	1	2	0	RS
707	The socioeconomic impact of seismic events on animal breeding. A questionnaire-based survey from central Italy	2021	N/A			1	1	2	0	RS
708	Potential role of specific microRNAs in the regulation of thermal stress response in livestock	2021	N/A		1	1	1	3	0	RS		1
709	Sustainability assessment of farms using SALCAsustain methodology	2021	N/A	1		1	1	3	0	RS	1
710	Domestic animal proteomics in the 21st century: A global retrospective and viewpoint analysis	2021	N/A	1	1	1	1	4	0	RV	1	1
711	Moving beyond organic – A food system approach to assessing sustainable and resilient farming	2021	N/A				1	1	1	RS	1
712	Are there opportunities for climate-smart agriculture? Assessing costs and benefits of sustainability investments and planning policies in Southern Africa	2021	N/A			1	1	2	2	RS
713	Digital Livestock Farming	2021	N/A	1	1	1	1	4	0	RS	1	1
714	An integrated model for aquaculture production, pathogen interaction, and environmental effects	2021	farmed seafood	1	1	1	1	4	1	RS	1
715	Yield gap analysis in dairy production systems using the mechanistic model LiGAPS-Dairy	2021	dairy cows	1	1		1	3	0	RS
716	Evaluating the association between climatic factors and sheep condemnations in the United States using cluster analysis and spatio-temporal modeling	2021	sheep	1	1	1	1	4	0	RS		1
717	Climate change vulnerability of confined livestock systems predicted using bioclimatic indexes in an arid region of México	2021	N/A	1	1	1	1	4	0	RS
718	Recirculating aquaculture systems (RAS): Environmental solution and climate change adaptation	2021	N/A	1	1	1	1	4	0	RV	1
719	Invited review: The welfare of young calves transported by road	2021	cattle	1	1			2	0	RV
720	Metabolic and behavior changings during the transition period as predictors of calving proximity and welfare of dairy goats	2021	dairy goats	1	1		1	3	0	RS
721	Virtual fencing technology to intensively graze lactating dairy cattle II: Effects on cow welfare and behavior	2021	dairy cows	1	1		1	3	1	RS
722	Arrival cortisol measurement in veal calves and its association with body weight, protein fractions, animal health and performance	2021	beef cattle	1	1		1	3	0	RS
723	Environmental and economic consequences of pig-cooling strategies implemented in a European pig-fattening unit	2021	pigs	1	1	1	1	4	0	RS	1
724	Influence of heat stress on milk production and its financial implications in semi-arid areas of South Africa	2021	dairy cows	1	1	1	1	4	0	RS	1
725	Invited review: A 2020 perspective on pasture-based dairy systems and products	2021	dairy cows	1	1		1	3	0	RV	1	1
726	Invited review: Lying time and the welfare of dairy cows	2021	dairy cows	1	1		1	3	3	RV
727	Evaluating the Welfare of Small Ruminants: Practical Management Advice	2021	N/A	1	1		1	3	0	RS
728	One welfare impacts of COVID-19 – A summary of key highlights within the one welfare framework	2021	N/A	1		1		2	0	RS	1
729	Identification of trailer heat zones and associated heat stress in weaner pigs transported by road in tropical climates	2021	pigs	1	1		1	3	0	RS
730	Oceanographic processes control dissolved oxygen variability at a commercial Atlantic salmon farm: Application of a real-time sensor network	2021	farmed seafood	1	1		1	3	0	RS
731	Climate change and heat stress: Impact on production, reproduction and growth performance of poultry and its mitigation using genetic strategies	2021	poultry	1	1	1	1	4	0	RS
732	Animal board invited review: OneARK: Strengthening the links between animal production science and animal ecology	2021	N/A	1	1	1	1	4	0	RV	1
733	Claw disorders as iceberg indicators of cattle welfare: Evidence-based on production system, severity, and associations with final muscle pH	2021	cattle	1	1		1	3	0	RS
734	Impacts of climate change on the livestock food supply chain; a review of the evidence	2021	N/A	1	1	1	1	4	1	RV	1	1
735	Thermal stress and high stocking densities in poultry farms: Potential effects and mitigation strategies	2021	poultry	1	1	1	1	4	0	RS
736	My pigs are ok, why change? – animal welfare accounts of pig farmers	2021	pigs	1	1		1	3	2	RS	1
737	“Of course we care!“: A qualitative exploration of Australian livestock producers’ understandings of farm animal welfare issues	2021	N/A	1	1		1	3	0	RS

## Sheet: processed data
Number	Title	Year	Class of animal	Animal welfare	Stress	Climate change	Production	total	AW	S	CC	AP	AWxS	AWxCC	AWxAP	SxCC	SxAP	CCxAP	AWxSxCC	AWxSxAP	AWxCCxAP	SxCCxAP	AWxSxCCxAP	Reference
1	Let the cows graze: An empirical investigation on the trade-off between T efficiency and farm animal welfare in milk production	2018	dairy cows	1			1	2							1								0	Schulte, Hinrich D., Linda Armbrecht, Rasmus Bürger, Matthias Gauly, Oliver Musshoff, and Silke Hüttel. 2018. “Let the Cows Graze: An Empirical Investigation on the Trade-off between Efficiency and Farm Animal Welfare in Milk Production.” Land Use Policy 79 (July): 375–85. https://doi.org/10.1016/j.landusepol.2018.07.005.
2	Animal welfare and microbiological safety of poultry meat: Impact of T different at-farm animal welfare levels on at-slaughterhouse Campylobacter and Salmonella contamination	2020	broiler chickens	1	1			2					1										0	Lannetti, Luigi, Diana Neri, Gino Angelo Santarelli, Giuseppe Cotturone, Michele Podaliri Vulpiani, Romolo Salini, Salvatore Antoci, et al. 2020. “Animal Welfare and Microbiological Safety of Poultry Meat: Impact of Different at-Farm Animal Welfare Levels on at-Slaughterhouse Campylobacter and Salmonella Contamination.” Food Control 109 (September 2019). https://doi.org/10.1016/j.foodcont.2019.10…
3	How do human values influence the beef preferences of consumer segments T regarding animal welfare and environmentally friendly production?	2018	beef cattle	1			1	2							1								0	Sonoda, Yuta, Kazato Oishi, Yosuke Chomei, and Hiroyuki Hirooka. 2018. “How Do Human Values Influence the Beef Preferences of Consumer Segments Regarding Animal Welfare and Environmentally Friendly Production?” Meat Science 146: 75–86. https://doi.org/10.1016/j.meatsci.2018.07.030.
4	Associations between on-farm animal welfare indicators and productivity and profitability on Canadian dairies: I. On freestall farms	2019	dairy cows	1			1	2							1								0	Villettaz Robichaud, M., J. Rushen, A. M. de Passillé, E. Vasseur, K. Orsel, and D. Pellerin. 2019. “Associations between On-Farm Animal Welfare Indicators and Productivity and Profitability on Canadian Dairies: I. On Freestall Farms.” Journal of Dairy Science 102 (5): 4341–51. https://doi.org/10.3168/jds.2018-14817.
5	Opportunity for a Dietary Win-Win-Win in Nutrition, Environment, and Animal Welfare	2019	N/A	1				1	1														0	Scherer, Laura, Paul Behrens, and Arnold Tukker. 2019. “Opportunity for a Dietary Win-Win-Win in Nutrition, Environment, and Animal Welfare.” One Earth 1 (3): 349–60. https://doi.org/10.1016/j.oneear.2019.10.020.
6	Cost-efficiency of animal welfare in broiler production systems: A pilot study using the Welfare Quality® assessment protocol	2016	broiler chickens	1			1	2							1								0	Gocsik, Éva, Suzanne D. Brooshooft, Ingrid C. de Jong, and Helmut W. Saatkamp. 2016. “Cost-Efficiency of Animal Welfare in Broiler Production Systems: A Pilot Study Using the Welfare Quality® Assessment Protocol.” Agricultural Systems 146: 55–69. https://doi.org/10.1016/j.agsy.2016.04.001.
7	Impact of water sanitation on broiler chicken production and welfare parameters	2019	broiler chickens	1			1	2							1								0	Jacobs, Leonie, Michael E. Persia, Nisana Siman-Tov, Jesse McCoy, Mueez Ahmad, Joe Lyman, and Lindsay Good. 2019. “Impact of Water Sanitation on Broiler Chicken Production and Welfare Parameters.” Journal of Applied Poultry Research. https://doi.org/10.1016/j.japr.2019.10.013.
8	Invited review- Learning from the future—A vision for dairy farms and cows in 2067.pdf	2018	dairy cows	1		1	1	3													1		0	Britt, J. H., R. A. Cushman, C. D. Dechow, H. Dobson, P. Humblot, M. F. Hutjens, G. A. Jones, P. S. Ruegg, I. M. Sheldon, and J. S. Stevenson. 2018. “Invited Review: Learning from the Future—A Vision for Dairy Farms and Cows in 2067.” Journal of Dairy Science 101 (5): 3722–41. https://doi.org/10.3168/jds.2017-14025.
9	Modelling of heat stress in a robotic dairy farm. Part 1: Thermal comfort indices as the indicators of production loss	2019	dairy cows		1		1	2									1						0	Ji, Boyu, Thomas Banhazi, Afshin Ghahramani, Les Bowtell, Chaoyuan Wang, and Baoming Li. 2019a. “Modelling of Heat Stress in a Robotic Dairy Farm. Part 1: Thermal Comfort Indices as the Indicators of Production Loss.” Biosystems Engineering, 1–16. https://doi.org/10.1016/j.biosystemseng.2019.11.004.
10	Effects of feed withdrawal times prior to slaughter on some animal welfare indicators and meat quality traits in commercial pigs	2019	pigs	1	1		1	3												1			0	Acevedo-Giraldo, J.D., J.A. Sánchez, and M.H. Romero. 2019. “Effects of Feed Withdrawal Times Prior to Slaughter on Some Animal Welfare Indicators and Meat Quality Traits in Commercial Pigs.” Meat Science, 107993. https://doi.org/10.1016/j.meatsci.2019.107993.
11	Animals, vulnerability and global environmental change: The case of farmed pigs in concentrated animal feeding operations in North Carolina	2019	pigs	1	1	1	1	4															1	Stoddard, Elisabeth A., and Alice Hovorka. 2019. “Animals, Vulnerability and Global Environmental Change: The Case of Farmed Pigs in Concentrated Animal Feeding Operations in North Carolina.” Geoforum 100 (December 2018): 153–65. https://doi.org/10.1016/j.geoforum.2019.01.002.
12	Modelling of heat stress in a robotic dairy farm. Part 2: Identifying the specific thresholds with production factors	2019	dairy cows		1		1	2									1						0	Ji, Boyu, Thomas Banhazi, Afshin Ghahramani, Les Bowtell, Chaoyuan Wang, and Baoming Li. 2019b. “Modelling of Heat Stress in a Robotic Dairy Farm. Part 2: Identifying the Specific Thresholds with Production Factors.” Biosystems Engineering. https://doi.org/10.1016/j.biosystemseng.2019.11.005.
13	Symposium: Animal welfare challenges for today and tomorrow	2016	poultry	1	1		1	3												1			0	Vizzier Thaxton, Yvonne, Karen D. Christensen, Joy A. Mench, Elizabeth R. Rumley, Christine Daugherty, Bruce Feinberg, Molly Parker, Paul Siegel, and Colin G. Scanes. 2016. “Symposium: Animal Welfare Challenges for Today and Tomorrow.” Poultry Science 95 (9): 2198–2207. https://doi.org/10.3382/ps/pew099.
14	The importance of calibrating climate change projections to local conditions at aquaculture sites	2020	farmed fish	1	1	1	1	4															1	Falconer, Lynne, Solfrid Sætre Hjøllo, Trevor C. Telfer, Bruce J. McAdam, Øystein Hermansen, and Elisabeth Ytteborg. 2020. “The Importance of Calibrating Climate Change Projections to Local Conditions at Aquaculture Sites.” Aquaculture 514 (September 2019): 734487. https://doi.org/10.1016/j.aquaculture.2019.734487.
15	Impacts of climate change on livestock and possible adaptations: A case study of the United Kingdom	2020	N/A		1	1	1	3														1	0	Wreford, Anita, and Cairistiona F.E. Topp. 2020. “Impacts of Climate Change on Livestock and Possible Adaptations: A Case Study of the United Kingdom.” Agricultural Systems 178 (October 2019): 102737. https://doi.org/10.1016/j.agsy.2019.102737.
16	The price of good welfare: Does informing consumers about what on- package labels mean for animal welfare influence their purchase intentions?	2020	N/A	1			1	2							1								0	Cornish, Amelia Rose, Donnel Briley, Bethany Jessica Wilson, David Raubenheimer, David Schlosberg, and Paul Damien McGreevy. 2020. “The Price of Good Welfare: Does Informing Consumers about What on-Package Labels Mean for Animal Welfare Influence Their Purchase Intentions?” Appetite 148 (December 2019): 104577. https://doi.org/10.1016/j.appet.2019.104577.
17	Welfare Quality® assessment of a fast-growing and a slower-growing broiler hybrid, reared until 10 weeks and fed a low-protein, high-protein or mussel- meal diet	2019	broiler chickens	1	1		1	3												1			0	Wilhelmsson, S., J. Yngvesson, L. Jönsson, S. Gunnarsson, and A. Wallenbeck. 2019. “Welfare Quality® Assessment of a Fast-Growing and a Slower-Growing Broiler Hybrid, Reared until 10 Weeks and Fed a Low-Protein, High-Protein or Mussel-Meal Diet.” Livestock Science 219 (September 2018): 71–79. https://doi.org/10.1016/j.livsci.2018.11.010.
18	Assessing economic consequences of improved animal welfare in Swedish T cattle fattening operations using a stochastic partial budgeting approach	2020	beef cattle	1			1	2							1								0	Ahmed, Haseeb, Karin Alvåsen, Charlotte Berg, Helena Hansson, Jan Hultgren, Helena Röcklinsberg, and Ulf Emanuelson. 2020. “Assessing Economic Consequences of Improved Animal Welfare in Swedish Cattle Fattening Operations Using a Stochastic Partial Budgeting Approach.” Livestock Science 232: 103920. https://doi.org/10.1016/j.livsci.2020.103920.
19	Associations between on-farm cow welfare indicators and productivity and profitability on Canadian dairies: II. On tiestall farms	2019	dairy cows	1			1	2							1								0	Villettaz Robichaud, M., J. Rushen, A. M. de Passillé, E. Vasseur, D. Haley, and D. Pellerin. 2019. “Associations between On-Farm Cow Welfare Indicators and Productivity and Profitability on Canadian Dairies: II. On Tiestall Farms.” Journal of Dairy Science 102 (5): 4352–63. https://doi.org/10.3168/jds.2018-14818.
20	Citizens, consumers and farm animal welfare: A meta-analysis of willingness-to-pay studies	2017	N/A	1			1	2							1								0	Clark, Beth, Gavin B. Stewart, Luca A. Panzone, Ilias Kyriazakis, and Lynn J. Frewer. 2017. “Citizens, Consumers and Farm Animal Welfare: A Meta-Analysis of Willingness-to-Pay Studies.” Food Policy 68: 112–27. https://doi.org/10.1016/j.foodpol.2017.01.006.
21	Managing ammonia emissions using no-litter flooring system for broilers: Environmental and economic analysis	2019	broiler chickens	1		1	1	3													1		0	Boggia, Antonio, Luisa Paolotti, Patrich Antegiovanni, Filippo Fiume Fagioli, and Lucia Rocchi. 2019. “Managing Ammonia Emissions Using No-Litter Flooring System for Broilers: Environmental and Economic Analysis.” Environmental Science and Policy 101 (September): 331–40. https://doi.org/10.1016/j.envsci.2019.09.005.
22	Improved animal welfare, the right technology and increased business	2016	broiler chickens and pigs	1	1		1	3												1			0	Støier, S., H. D. Larsen, M. D. Aaslyng, and L. Lykke. 2016. “Improved Animal Welfare, the Right Technology and Increased Business.” Meat Science 120: 71–77. https://doi.org/10.1016/j.meatsci.2016.04.010.
23	The effect of feeder system and diet on welfare, performance and meat quality, of growing-finishing Iberian x Duroc pigs under high environmental temperatures	2020	pigs	1	1		1	3												1			0	Oliveira, Angela C.F., Joel González, Salma E. Asmar, Norbert P. Batllori, Itzel Y. Vera, Uriel R. Valencia, Rosil Lizardo, et al. 2020. “The Effect of Feeder System and Diet on Welfare, Performance and Meat Quality, of Growing-Finishing Iberian × Duroc Pigs under High Environmental Temperatures.” Livestock Science 234. https://doi.org/10.1016/j.livsci.2020.103972.
24	Management practices for male calves on Canadian dairy farms	2017	dairy cows	1			1	2							1								0	Renaud, D. L., T. F. Duffield, S. J. LeBlanc, D. B. Haley, and D. F. Kelton. 2017. “Management Practices for Male Calves on Canadian Dairy Farms.” Journal of Dairy Science 100 (8): 6862–71. https://doi.org/10.3168/jds.2017-12750.
25	Demand for farm animal welfare and producer implications: Results from a field experiment in Michigan	2018	N/A	1			1	2							1								0	Ortega, David L., and Christopher A. Wolf. 2018. “Demand for Farm Animal Welfare and Producer Implications: Results from a Field Experiment in Michigan.” Food Policy 74 (May 2017): 74–81. https://doi.org/10.1016/j.foodpol.2017.11.006.
26	Impact of galactooligosaccharides delivered in ovo on mitigating negative effects of heat stress on performance and welfare of broilers	2020	broiler chickens	1	1		1	3												1			0	Slawinska, A., M. Zampiga, F. Sirri, A. Meluzzi, M. Bertocchi, S. Tavaniello, and G. Maiorano. 2020. “Impact of Galactooligosaccharides Delivered in Ovo on Mitigating Negative Effects of Heat Stress on Performance and Welfare of Broilers.” Poultry Science 99 (1): 407–15. https://doi.org/10.3382/ps/pez512.
27	Mexican consumers' perceptions and attitudes towards farm animal welfare and willingness to pay for welfare friendly meat products	2017	N/A	1			1	2							1								0	Miranda-de la Lama, G. C., L. X. Estévez-Moreno, W. S. Sepúlveda, M. C. Estrada-Chavero, A. A. Rayas-Amor, M. Villarroel, and G. A. María. 2017. “Mexican Consumers’ Perceptions and Attitudes towards Farm Animal Welfare and Willingness to Pay for Welfare Friendly Meat Products.” Meat Science 125: 106–13. https://doi.org/10.1016/j.meatsci.2016.12.001.
28	Welfare of end-of-lay hens transported for slaughter: effects of ambient temperature, season, and transport distance on transport-related mortality	2019	end-of-lay hens	1	1		1	3												1			0	Vecerkova, Lenka, Vladimir Vecerek, and Eva Voslarova. 2019. “Welfare of End-of-Lay Hens Transported for Slaughter: Effects of Ambient Temperature, Season, and Transport Distance on Transport-Related Mortality.” Poultry Science 98 (12): 6217–24. https://doi.org/10.3382/ps/pez468.
29	Is the profitability of Canadian tiestall farms associated with their performance on an animal welfare assessment?	2018	dairy cows	1			1	2							1								0	Villettaz Robichaud, M., J. Rushen, A. M. de Passillé, E. Vasseur, D. B. Haley, and D. Pellerin. 2018. “Is the Profitability of Canadian Tiestall Farms Associated with Their Performance on an Animal Welfare Assessment?” Journal of Dairy Science 101 (3): 2359–69. https://doi.org/10.3168/jds.2017-13316.
30	Effects of two different broiler flooring systems on production performances, welfare, and environment under commercial production conditions	2017	broiler chickens	1	1		1	3												1			0	Li, H., X. Wen, R. Alphin, Z. Zhu, and Z. Zhou. 2017. “Effects of Two Different Broiler Flooring Systems on Production Performances, Welfare, and Environment under Commercial Production Conditions.” Poultry Science 96 (5): 1108–19. https://doi.org/10.3382/ps/pew440.
31	Capturing systemic interrelationships by an impact analysis to help reduce production diseases in dairy farms	2017	dairy cows	1			1	2							1								0	Jones, Philip J., Julie E. Duval, and Albert Sundrum. 2017. “Capturing Systemic Interrelationships by an Impact Analysis to Help Reduce Production Diseases in Dairy Farms.” Agricultural Systems 153: 43–52. https://doi.org/10.1016/j.agsy.2017.01.022.
32	Production intensification and animal health expenditure on dairy farms in New Zealand	2020	dairy cows	1			1	2							1								0	Ma, Wanglin, Kathryn Bicknell, and Alan Renwick. 2020. “Production Intensification and Animal Health Expenditure on Dairy Farms in New Zealand.” Journal of Dairy Science 103 (2): 1598–1607. https://doi.org/10.3168/jds.2018-16039.
33	Relocation shortly after mating does not have a major impact on stress T responses and reproduction in female farm mink	2019	farm mink		1		1	2									1						0	Schou, Toke Munk, Rupert Palme, and Jens Malmkvist. 2019. “Relocation Shortly after Mating Does Not Have a Major Impact on Stress Responses and Reproduction in Female Farm Mink.” Applied Animal Behaviour Science 214 (September 2018): 89–94. https://doi.org/10.1016/j.applanim.2019.03.007.
34	Impacts of projected climate change scenarios on heating and cooling demand for industrial broiler chicken farming in the Eastern U.S	2020	broiler chickens		1	1	1	3														1	0	Izar-Tenorio, Jorge, Paulina Jaramillo, W. Michael Griffin, and Mitchell Small. 2020. “Impacts of Projected Climate Change Scenarios on Heating and Cooling Demand for Industrial Broiler Chicken Farming in the Eastern U.S.” Journal of Cleaner Production 255. https://doi.org/10.1016/j.jclepro.2020.120306.
35	Climate change-related risks and adaptation strategies as perceived in dairy cattle farming systems in Tunisia	2018	dairy cows	1	1	1	1	4															1	Amamou, Hajer, Mohsen Ben Sassi, Hatem Aouadi, Hichem Khemiri, Mokhtar Mahouachi, Yves Beckers, and Hedi Hammami. 2018. “Climate Change-Related Risks and Adaptation Strategies as Perceived in Dairy Cattle Farming Systems in Tunisia.” Climate Risk Management 20 (March): 38–49. https://doi.org/10.1016/j.crm.2018.03.004.
36	Invited review: Effects of heat stress on dairy cattle welfare	2017	dairy cows	1	1	1	1	4															1	Polsky, Liam, and Marina A.G. von Keyserlingk. 2017. “Invited Review: Effects of Heat Stress on Dairy Cattle Welfare.” Journal of Dairy Science 100 (11): 8645–57. https://doi.org/10.3168/jds.2017-12651.
37	Thermotolerance indicators related to production and physiological responses to heat stress of holstein cows	2019	dairy cows	1	1	1	1	4															1	Amamou, Hajer, Yves Beckers, Mokhtar Mahouachi, and Hedi Hammami. 2019. “Thermotolerance Indicators Related to Production and Physiological Responses to Heat Stress of Holstein Cows.” Journal of Thermal Biology 82 (December 2018): 90–98. https://doi.org/10.1016/j.jtherbio.2019.03.016.
38	Relationship between plasma and tissue corticosterone in laying hens (Gallus gallus domesticus): implications for stress physiology and animal welfare	2015	laying hens	1	1			2					1										0	Ralph, C. R., P. H. Hemsworth, B. J. Leury, and A. J. Tilbrook. 2015. “Relationship between Plasma and Tissue Corticosterone in Laying Hens (Gallus Gallus Domesticus): Implications for Stress Physiology and Animal Welfare.” Domestic Animal Endocrinology 50: 72–82. https://doi.org/10.1016/j.domaniend.2014.09.002.
39	Effects of an unprecedented summer heatwave on the growth performance, T flesh colour and plasma biochemistry of marine cage-farmed Atlantic salmon (Salmo salar)	2019	farmed fish		1	1	1	3														1	0	Wade, Nicholas M., Timothy D. Clark, Ben T. Maynard, Stuart Atherton, Ryan J. Wilkinson, Richard P. Smullen, and Richard S. Taylor. 2019. “Effects of an Unprecedented Summer Heatwave on the Growth Performance, Flesh Colour and Plasma Biochemistry of Marine Cage-Farmed Atlantic Salmon (Salmo Salar).” Journal of Thermal Biology 80 (December 2018): 64–74. https://doi.org/10.1016/j.jtherbio.2018.12.0…
40	Stocking density affects welfare indicators of growing pigs of different group sizes after regrouping	2016	pigs	1			1	2							1								0	Fu, Lingling, Huizhi Li, Tingting Liang, Bo Zhou, Qingpo Chu, Allan P. Schinckel, Xiaojing Yang, Ruqian Zhao, Pinghua Li, and Ruihua Huang. 2016. “Stocking Density Affects Welfare Indicators of Growing Pigs of Different Group Sizes after Regrouping.” Applied Animal Behaviour Science 174: 42–50. https://doi.org/10.1016/j.applanim.2015.10.002.
41	In pursuit of sustainability in dairy farming: A review of interdependent T effects of animal welfare improvement and environmental impact mitigation	2018	dairy cows	1	1	1	1	4															1	Herzog, Anna, Christoph Winckler, and Werner Zollitsch. 2018. “In Pursuit of Sustainability in Dairy Farming: A Review of Interdependent Effects of Animal Welfare Improvement and Environmental Impact Mitigation.” Agriculture, Ecosystems and Environment 267 (September): 174–87. https://doi.org/10.1016/j.agee.2018.07.029.
42	Regulation and safety considerations of somatic cell nuclear transfer-cloned farm animals and their offspring used for food production	2019	N/A	1			1	2							1								0	Berg, Jan Pieter van der, Gijs A. Kleter, and Esther J. Kok. 2019. “Regulation and Safety Considerations of Somatic Cell Nuclear Transfer-Cloned Farm Animals and Their Offspring Used for Food Production.” Theriogenology 135: 85–93. https://doi.org/10.1016/j.theriogenology.2019.06.001.
43	Effects of relative humidity on animal health and welfare	2017	N/A	1			1	2							1								0	Xiong, Yan, Qing shi Meng, Jie Gao, Xiang fang Tang, and Hong fu Zhang. 2017. “Effects of Relative Humidity on Animal Health and Welfare.” Journal of Integrative Agriculture 16 (8): 1653–58. https://doi.org/10.1016/S2095-3119(16)61532-0.
44	Heat stress management in poultry farms: A comprehensive overview	2019	poultry	1	1		1	3												1			0	Saeed, Muhammad, Ghulam Abbas, Mahmoud Alagawany, Asghar Ali Kamboh, Mohamed E. Abd El-Hack, Asmaa F. Khafaga, and Sun Chao. 2019. “Heat Stress Management in Poultry Farms: A Comprehensive Overview.” Journal of Thermal Biology 84 (February): 414–25. https://doi.org/10.1016/j.jtherbio.2019.07.025.
45	The welfare of water buffaloes during the slaughter process: A review	2018	water buffaloes	1	1		1	3												1			0	la Cruz, L. de, T. J. Gibson, I. Guerrero-Legarreta, F. Napolitano, P. Mora-Medina, and D. Mota-Rojas. 2018. “The Welfare of Water Buffaloes during the Slaughter Process: A Review.” Livestock Science 212 (January): 22–33. https://doi.org/10.1016/j.livsci.2018.03.014.
46	On-farm welfare monitoring of small ruminants	2016	ruminants	1	1			2					1										0	Caroprese, M., F. Napolitano, S. Mattiello, G. C. Fthenakis, O. Ribó, and A. Sevi. 2016. “On-Farm Welfare Monitoring of Small Ruminants.” Small Ruminant Research 135: 20–25. https://doi.org/10.1016/j.smallrumres.2015.12.010.
47	Prospects of HSP70 as a genetic marker for thermo-tolerance and immuno-modulation in animals under climate change scenario	2019	N/A		1	1	1	3														1	0	Hassan, Faiz ul, Ayesha Nawaz, Muhammad S. Rehman, Muhammad A. Ali, Syed M.R. Dilshad, and Chengjian Yang. 2019. “Prospects of HSP70 as a Genetic Marker for Thermo-Tolerance and Immuno-Modulation in Animals under Climate Change Scenario.” Animal Nutrition 5 (4): 340–50. https://doi.org/10.1016/j.aninu.2019.06.005.
48	Effects of weaning on the stress responses and productivity of water buffalo in different breeding systems: A review	2019	water buffaloes	1	1		1	3												1			0	la Cruz-Cruz, L. A. de, H. Bonilla-Jaime, H. Orozco-Gregorio, A. M. Tarazona-Morales, G. Ballesteros-Rodea, P. Roldan-Santiago, M. Waytula, and J. M. Vargas-Romero. 2019. “Effects of Weaning on the Stress Responses and Productivity of Water Buffalo in Different Breeding Systems: A Review.” Livestock Science 226 (February): 73–81. https://doi.org/10.1016/j.livsci.2019.05.020.
49	Animal-related, non-invasive indicators for determining heat stress in dairy cows	2019	dairy cows	1	1		1	3												1			0	Hoffmann, Gundula, Piotr Herbut, Severino Pinto, Julia Heinicke, Björn Kuhla, and Thomas Amon. 2019. “Animal-Related, Non-Invasive Indicators for Determining Heat Stress in Dairy Cows.” Biosystems Engineering. https://doi.org/10.1016/j.biosystemseng.2019.10.017.
50	Modeling European ruminant production systems: Facing the challenges of climate change	2016	ruminants		1	1	1	3														1	0	Kipling, Richard P., André Bannink, Gianni Bellocchi, Tommy Dalgaard, Naomi J. Fox, Nicholas J. Hutchings, Chris Kjeldsen, et al. 2016. “Modeling European Ruminant Production Systems: Facing the Challenges of Climate Change.” Agricultural Systems 147: 24–37. https://doi.org/10.1016/j.agsy.2016.05.007.
51	Potential use of chromium to combat thermal stress in animals: A review	2020	dairy cows		1	1	1	3														1	0	Bin-Jumah, May, Mohamed E. Abd El-Hack, Sameh A. Abdelnour, Yasmeen A. Hendy, Hager A. Ghanem, Sara A. Alsafy, Asmaa F. Khafaga, et al. 2020. “Potential Use of Chromium to Combat Thermal Stress in Animals: A Review.” Science of the Total Environment 707. https://doi.org/10.1016/j.scitotenv.2019.135996.
52	Challenges and priorities for modelling livestock health and pathogens in the context of climate change	2016	N/A	1	1	1	1	4															1	Özkan, Şeyda, Andrea Vitali, Nicola Lacetera, Barbara Amon, André Bannink, Dave J. Bartley, Isabel Blanco-Penedo, et al. 2016. “Challenges and Priorities for Modelling Livestock Health and Pathogens in the Context of Climate Change.” Environmental Research 151: 130–44. https://doi.org/10.1016/j.envres.2016.07.033.
53	Effects of heat stress on animal physiology, metabolism, and meat quality: A review	2020	N/A		1		1	2									1						0	Gonzalez-Rivas, Paula A., Surinder S. Chauhan, Minh Ha, Narelle Fegan, Frank R. Dunshea, and Robyn D. Warner. 2020. “Effects of Heat Stress on Animal Physiology, Metabolism, and Meat Quality: A Review.” Meat Science 162 (May 2019): 108025. https://doi.org/10.1016/j.meatsci.2019.108025.
54	Rethinking environment control strategy of confined animal housing systems through precision livestock farming	2017	N/A	1	1		1	3												1			0	Laberge, Benoit, and Alain N. Rousseau. 2017. “Rethinking Environment Control Strategy of Confined Animal Housing Systems through Precision Livestock Farming.” Biosystems Engineering 155: 96–123. https://doi.org/10.1016/j.biosystemseng.2016.12.005.
55	Effect of drinking earthen pot water on physiological response and behavior of sheep under heat stress	2020	sheep	1	1		1	3												1			0	De, Kalyan, Davendra Kumar, Shivendra Sharma, Pankaj Kumawat, Arpita Mohapatra, and Artabandhu Sahoo. 2020. “Effect of Drinking Earthen Pot Water on Physiological Response and Behavior of Sheep under Heat Stress.” Journal of Thermal Biology 87 (March 2019): 102476. https://doi.org/10.1016/j.jtherbio.2019.102476.
56	A cross-sectional study for predicting tail biting risk in pig farms using classification and regression tree analysis	2017	pigs	1			1	2							1								0	Scollo, Annalisa, Flaviana Gottardo, Barbara Contiero, and Sandra A. Edwards. 2017. “A Cross-Sectional Study for Predicting Tail Biting Risk in Pig Farms Using Classification and Regression Tree Analysis.” Preventive Veterinary Medicine 146 (August): 114–20. https://doi.org/10.1016/j.prevetmed.2017.08.001.
57	Modelled performance of energy saving air treatment devices to mitigate heat stress for confined livestock buildings in Central Europe	2017	N/A		1	1	1	3														1	0	Vitt, Ronja, Lutz Weber, Werner Zollitsch, Stefan J. Hörtenhuber, Johannes Baumgartner, Knut Niebuhr, Martin Piringer, et al. 2017. “Modelled Performance of Energy Saving Air Treatment Devices to Mitigate Heat Stress for Confined Livestock Buildings in Central Europe.” Biosystems Engineering 164: 85–97. https://doi.org/10.1016/j.biosystemseng.2017.09.013.
58	Heat stress in poultry production: Mitigation strategies to overcome the future challenges facing the global poultry industry	2018	poultry		1	1	1	3														1	0	Nawab, Aamir, Fahar Ibtisham, Guanghui Li, Barbara Kieser, Jiang Wu, Wenchao Liu, Yi Zhao, et al. 2018. “Heat Stress in Poultry Production: Mitigation Strategies to Overcome the Future Challenges Facing the Global Poultry Industry.” Journal of Thermal Biology 78 (August): 131–39. https://doi.org/10.1016/j.jtherbio.2018.08.010.
59	Invited review: Compost-bedded pack barns for dairy cows	2020	dairy cows	1	1		1	3														1	0	Leso, L., M. Barbari, M. A. Lopes, F. A. Damasceno, P. Galama, J. L. Taraba, and A. Kuipers. 2020. “Invited Review: Compost-Bedded Pack Barns for Dairy Cows.” Journal of Dairy Science 103 (2): 1072–99. https://doi.org/10.3168/jds.2019-16864.
60	Toxoplasma gondii infection and toxoplasmosis in farm animals: Risk factors and economic impact	2019	N/A				1	1				1											0	Stelzer, S., W. Basso, J. Benavides Silván, L. M. Ortega-Mora, P. Maksimov, J. Gethmann, F. J. Conraths, and G. Schares. 2019. “Toxoplasma Gondii Infection and Toxoplasmosis in Farm Animals: Risk Factors and Economic Impact.” Food and Waterborne Parasitology 15. https://doi.org/10.1016/j.fawpar.2019.e00037.
61	Learning patterns from time-series data to discriminate predictions of tail-biting, fouling and diarrhoea in pigs	2019	pigs	1	1		1	3														1	0	Domun, Yuvraj, Lene Juul Pedersen, David White, Olutobi Adeyemi, and Tomas Norton. 2019. “Learning Patterns from Time-Series Data to Discriminate Predictions of Tail-Biting, Fouling and Diarrhoea in Pigs.” Computers and Electronics in Agriculture 163 (September 2018): 104878. https://doi.org/10.1016/j.compag.2019.104878.
62	Implication and impact of straw provision on behaviour, lesions and pen hygiene on commercial farms rearing undocked pigs	2019	pigs	1				1	1														0	Wallgren, Torun, Anne Larsen, Nils Lundeheim, Rebecka Westin, and Stefan Gunnarsson. 2019. “Implication and Impact of Straw Provision on Behaviour, Lesions and Pen Hygiene on Commercial Farms Rearing Undocked Pigs.” Applied Animal Behaviour Science 210 (October): 26–37. https://doi.org/10.1016/j.applanim.2018.10.013.
63	The reduction of gas concentrations in broiler houses through ventilation: Assessment of the thermal and electrical energy consumption	2020	broiler chickens	1			1	2							1								0	Costantino, Andrea, Enrico Fabrizio, Arantxa Villagrá, Fernando Estellés, and Salvador Calvet. 2020. “The Reduction of Gas Concentrations in Broiler Houses through Ventilation: Assessment of the Thermal and Electrical Energy Consumption.” Biosystems Engineering, no. xxxx: 1–14. https://doi.org/10.1016/j.biosystemseng.2020.01.002.
64	An integrated analysis of social stress in laying hens: The interaction between physiology, behaviour, and hierarchy	2018	laying hens	1	1		1	3												1			0	Carvalho, Renata Rezende, Rupert Palme, and Angélica da Silva Vasconcellos. 2018. “An Integrated Analysis of Social Stress in Laying Hens: The Interaction between Physiology, Behaviour, and Hierarchy.” Behavioural Processes 149 (October 2016): 43–51. https://doi.org/10.1016/j.beproc.2018.01.016.
65	Daily rumination time of lactating dairy cows under heat stress conditions	2020	dairy cows	1	1	1	1	4															1	Müschner-Siemens, Theresa, Gundula Hoffmann, Christian Ammon, and Thomas Amon. 2020. “Daily Rumination Time of Lactating Dairy Cows under Heat Stress Conditions.” Journal of Thermal Biology 88 (December 2019): 102484. https://doi.org/10.1016/j.jtherbio.2019.102484.
66	An innovative concept building design incorporating passive technology to improve resource efficiency and welfare of finishing pigs	2018	pigs	1		1	1	3													1		0	Jackson, Paul, Jonathan H. Guy, Barbara Sturm, Steve Bull, and Sandra A. Edwards. 2018. “An Innovative Concept Building Design Incorporating Passive Technology to Improve Resource Efficiency and Welfare of Finishing Pigs.” Biosystems Engineering 174: 190–203. https://doi.org/10.1016/j.biosystemseng.2018.07.008.
67	An integrative approach for the water-energy-food nexus in beef cattle production: A simulation of the proposed model to Brazil	2018	beef cattle	1	1	1	1	4															1	Sobrosa Neto, Ruy de Castro, Issa Ibrahim Berchin, Mica Magtoto, Stephanie Berchin, Wlamir Gonçalves Xavier, and José Baltazar Salgueirinho Osório de Andrade Guerra. 2018. “An Integrative Approach for the Water-Energy-Food Nexus in Beef Cattle Production: A Simulation of the Proposed Model to Brazil.” Journal of Cleaner Production 204: 1108–23. https://doi.org/10.1016/j.jclepro.2018.08.200.
68	A matched case-control study comparing udder health, production and fertility parameters in dairy farms before and after the eradication of Bovine Virus Diarrhoea in Switzerland	2017	dairy cows	1			1	2							1								0	Tschopp, A., R. Deiss, M. Rotzer, S. Wanda, B. Thomann, G. Schüpbach-Regula, and M. Meylan. 2017. “A Matched Case-Control Study Comparing Udder Health, Production and Fertility Parameters in Dairy Farms before and after the Eradication of Bovine Virus Diarrhoea in Switzerland.” Preventive Veterinary Medicine 144: 29–39. https://doi.org/10.1016/j.prevetmed.2017.05.016.
69	Influence of the microbiota-gut-brain axis on behavior and welfare in farm animals: A review	2019	N/A	1	1			2					1										0	Kraimi, Narjis, Marian Dawkins, Sabine G. Gebhardt-Henrich, Philippe Velge, Ivan Rychlik, Jiří Volf, Pauline Creach, Adrian Smith, Frances Colles, and Christine Leterrier. 2019. “Influence of the Microbiota-Gut-Brain Axis on Behavior and Welfare in Farm Animals: A Review.” Physiology and Behavior 210 (June). https://doi.org/10.1016/j.physbeh.2019.112658.
70	Heat stress impact on the expression patterns of different reproduction related genes in Malabari goats	2019	goats	1	1	1	1	4															1	Amitha, J. P., G. Krishnan, M. Bagath, V. Sejian, and R. Bhatta. 2019. “Heat Stress Impact on the Expression Patterns of Different Reproduction Related Genes in Malabari Goats.” Theriogenology 131: 169–76. https://doi.org/10.1016/j.theriogenology.2019.03.036.
71	Nutrients digestibility, metabolic parameters and milk production in postpartum Holstein cows fed pomegranate (Punica granatum L.) by-products silage under heat stress condition	2019	dairy cows	1	1		1	3												1			0	Khorsandi, Simin, Ahmad Riasi, Mohammad Khorvash, and Farzad Hashemzadeh. 2019. “Nutrients Digestibility, Metabolic Parameters and Milk Production in Postpartum Holstein Cows Fed Pomegranate (Punica Granatum L.) by-Products Silage under Heat Stress Condition.” Animal Feed Science and Technology 255 (March): 114213. https://doi.org/10.1016/j.anifeedsci.2019.114213.
72	Risk factors associated with pig pre-slaughtering losses	2019	pigs	1	1		1	3												1			0	Dalla Costa, Osmar Antônio, Filipe Antonio Dalla Costa, Vivian Feddern, Letícia dos Santos Lopes, Arlei Coldebella, Neville George Gregory, and Gustavo Julio Mello Monteiro de Lima. 2019. “Risk Factors Associated with Pig Pre-Slaughtering Losses.” Meat Science 155 (November 2018): 61–68. https://doi.org/10.1016/j.meatsci.2019.04.020.
73	Effects of alternative bedding substrates on lamb welfare, productive performance, and meat quality during the finishing phase of fattening	2015	sheep	1	1		1	3												1			0	Teixeira, Dayane Lemos, Genaro Miranda-de la Lama, Morris Villarroel, José Luis Olleta, Sylvia García-Belenguer, Juán Escós, and Gustavo Adolfo María. 2015. “Effects of Alternative Bedding Substrates on Lamb Welfare, Productive Performance, and Meat Quality during the Finishing Phase of Fattening.” Journal of Veterinary Behavior: Clinical Applications and Research 10 (2): 171–78. https://doi.org/…
74	Considerations for Cooling Dairy Cows with Water	2019	dairy cows	1	1	1	1	4															1	Os, Jennifer M.C. Van. 2019. “Considerations for Cooling Dairy Cows with Water.” Veterinary Clinics of North America - Food Animal Practice 35 (1): 157–73. https://doi.org/10.1016/j.cvfa.2018.10.009.
75	Surface temperature elevated by chronic and intermittent stress	2018	laying hens	1	1			2					1										0	Herborn, Katherine A., Paul Jerem, Ruedi G. Nager, Dorothy E.F. McKeegan, and Dominic J. McCafferty. 2018. “Surface Temperature Elevated by Chronic and Intermittent Stress.” Physiology and Behavior 191 (January): 47–55. https://doi.org/10.1016/j.physbeh.2018.04.004.
76	Effects of the novel concept ‘outdoor veal calf’ on antimicrobial use, mortality and weight gain in Switzerland	2020	beef cattle	1	1			2					1										0	Becker, J., G. Schüpbach-Regula, A. Steiner, V. Perreten, D. Wüthrich, A. Hausherr, and M. Meylan. 2020. “Effects of the Novel Concept ‘Outdoor Veal Calf’ on Antimicrobial Use, Mortality and Weight Gain in Switzerland.” Preventive Veterinary Medicine 176 (January): 104907. https://doi.org/10.1016/j.prevetmed.2020.104907.
77	Is the profitability of Canadian freestall farms associated with their performance on an animal welfare assessment?	2018	dairy cows	1			1	2							1								0	Villettaz Robichaud, M., J. Rushen, A. M. de Passillé, E. Vasseur, D. Haley, K. Orsel, and D. Pellerin. 2018. “Is the Profitability of Canadian Freestall Farms Associated with Their Performance on an Animal Welfare Assessment?” Journal of Dairy Science 101 (3): 2350–58. https://doi.org/10.3168/jds.2017-13315.
78	Early transfer of mated females into the maternity unit reduces stress and increases maternal care in farm mink	2015	farm mink		1		1	2									1						0	Malmkvist, Jens, and Rupert Palme. 2015. “Early Transfer of Mated Females into the Maternity Unit Reduces Stress and Increases Maternal Care in Farm Mink.” Applied Animal Behaviour Science 167: 56–64. https://doi.org/10.1016/j.applanim.2015.03.009.
79	Russian sturgeon cultured in a subtropical climate shows weaken innate defences and a chronic stress response	2017	farmed fish		1			1		1													0	Castellano, Mauricio, Valeria Silva-Álvarez, Elena Fernández-López, Verónica Mauris, Daniel Conijeski, Andrea Villarino, and Ana M. Ferreira. 2017. “Russian Sturgeon Cultured in a Subtropical Climate Shows Weaken Innate Defences and a Chronic Stress Response.” Fish and Shellfish Immunology 68: 443–51. https://doi.org/10.1016/j.fsi.2017.07.048.
80	Meat safety in the climate change context	2015	N/A	1	1	1	1	4															1	Nastasijevic, Ivan, Brankica Lakicevic, and Vlado Teodorovic. 2015. “Meat Safety in the Climate Change Context.” Procedia Food Science 5: 203–6. https://doi.org/10.1016/j.profoo.2015.09.057.
81	A study of associations between gastric ulcers and the behaviour of finisher pigs	2018	pigs	1			1	2							1								0	Rutherford, Kenneth M.D., Carol S. Thompson, Jill R. Thomson, Alistair B. Lawrence, Elisabeth O. Nielsen, M. Erika Busch, Svend Haugegaard, and Peter Sandøe. 2018. “A Study of Associations between Gastric Ulcers and the Behaviour of Finisher Pigs.” Livestock Science 212 (April 2017): 45–51. https://doi.org/10.1016/j.livsci.2018.03.013.
82	Immunoprophylaxis in intensive farming systems: the way forward	2016	N/A	1	1		1	3												1			0	Amadori, Massimo, and Cinzia Zanotti. 2016. “Immunoprophylaxis in Intensive Farming Systems: The Way Forward.” Veterinary Immunology and Immunopathology 181: 2–9. https://doi.org/10.1016/j.vetimm.2016.02.011.
83	Discussing modern poultry farming systems—insights into citizen’s lay theories	2019	poultry	1	1			2					1										0	Sonntag, W. I., A. Spiller, and M. Von Meyer-Hofer. 2019. “Discussing Modern Poultry Farming Systems - Insights into Citizen’s Lay Theories.” Poultry Science 98 (1): 209–16. https://doi.org/10.3382/ps/pey292.
84	Thermal comfort of sows in free-range system in Brazilian Savanna	2020	pigs	1	1			2					1										0	Mós, João Victor do Nascimento, Sheila Tavares Nascimento, Luci Sayori Murata, Vinicius Machado dos Santos, Antonio José Steidle Neto, Evandro Menezes de Oliveira, Áquila da Silva Lisboa, and Luana de Freitas Silva. 2020. “Thermal Comfort of Sows in Free-Range System in Brazilian Savanna.” Journal of Thermal Biology 88 (September 2019). https://doi.org/10.1016/j.jtherbio.2019.102489.
85	Effect of dietary synbiotic supplement on behavioral patterns and growth performance of broiler chickens reared under heat stress	2018	broiler chickens	1	1	1	1	4															1	Mohammed, A. A., J. A. Jacobs, G. R. Murugesan, and H. W. Cheng. 2018. “Animal Well-Being and Behavior: Effect of Dietary Synbiotic Supplement on Behavioral Patterns and Growth Performance of Broiler Chickens Reared under Heat Stress.” Poultry Science 97 (4): 1101–8. https://doi.org/10.3382/ps/pex421.
86	Bacterial contamination of eggs and behaviour of poultry flocks in the free range environment	2016	poultry	1	1		1	3												1			0	Moyle, Talia, Kelly Drake, Vaibhav Gole, Kapil Chousalkar, and Susan Hazel. 2016. “Bacterial Contamination of Eggs and Behaviour of Poultry Flocks in the Free Range Environment.” Comparative Immunology, Microbiology and Infectious Diseases 49: 88–94. https://doi.org/10.1016/j.cimid.2016.10.005.
87	Shrimp aquaculture as a vehicle for Climate Compatible Development in Sri Lanka. The case of Puttalam Lagoon	2015	farmed shrimp			1	1	2										1					0	Harkes, I. H.T., A. Drengstig, M. P. Kumara, J. M.P.K. Jayasinghe, and M. Huxham. 2015. “Shrimp Aquaculture as a Vehicle for Climate Compatible Development in Sri Lanka. The Case of Puttalam Lagoon.” Marine Policy 61: 273–83. https://doi.org/10.1016/j.marpol.2015.08.003.
88	A 100-Year Review: Stress physiology including heat stress	2017	N/A		1		1	2									1						0	Collier, R. J., B. J. Renquist, and Y. Xiao. 2017. “A 100-Year Review: Stress Physiology Including Heat Stress.” Journal of Dairy Science 100 (12): 10367–80. https://doi.org/10.3168/jds.2017-13676.
89	Review: Environmental impact of livestock farming and Precision Livestock Farming as a mitigation strategy	2019	N/A	1	1	1	1	4															1	Tullo, Emanuela, Alberto Finzi, and Marcella Guarino. 2019. “Review: Environmental Impact of Livestock Farming and Precision Livestock Farming as a Mitigation Strategy.” Science of the Total Environment 650: 2751–60. https://doi.org/10.1016/j.scitotenv.2018.10.018.
90	Prolonged nest building increase the reproductive outcome in American female mink	2018	farm mink	1	1		1	3												1			0	Schou, Toke Munk, Rupert Palme, and Jens Malmkvist. 2018. “Prolonged Nest Building Increase the Reproductive Outcome in American Female Mink.” Applied Animal Behaviour Science 207 (July): 98–107. https://doi.org/10.1016/j.applanim.2018.07.005.
91	Potential impacts of climate change on veterinary medicinal residues in livestock produce: An island of Ireland perspective	2015	N/A	1	1	1	1	4															1	Cooper, Kevin M., Connor McMahon, Ian Fairweather, and Christopher T. Elliott. 2015. “Potential Impacts of Climate Change on Veterinary Medicinal Residues in Livestock Produce: An Island of Ireland Perspective.” Trends in Food Science and Technology 44 (1): 21–35. https://doi.org/10.1016/j.tifs.2014.03.007.
92	Poultry by-product meal as an alternative to fish meal in the juvenile gilthead seabream (Sparus aurata) diet	2019	farmed fish	1			1	2							1								0	Sabbagh, Maroua, Roberta Schiavone, Giulio Brizzi, Benedetto Sicuro, Loredana Zilli, and Sebastiano Vilella. 2019. “Poultry By-Product Meal as an Alternative to Fish Meal in the Juvenile Gilthead Seabream (Sparus Aurata) Diet.” Aquaculture 511 (November 2018): 734220. https://doi.org/10.1016/j.aquaculture.2019.734220.
93	Microbiological air quality in free-farrowing housing systems for sows	2019	pigs	1				1	1														0	Lühken, E., T. Nicolaisen, J. Stracke, J. Schulz, and N. Kemper. 2019. “Microbiological Air Quality in Free-Farrowing Housing Systems for Sows.” Veterinary and Animal Science 8 (February): 100065. https://doi.org/10.1016/j.vas.2019.100065.
94	A framework for quantitative analysis of livestock systems using theoretical concepts of production ecology	2015	beef cattle	1	1		1	3												1			0	Linden, Aart van der, Simon J. Oosting, Gerrie W.J. van de Ven, Imke J.M. de Boer, and Martin K. van Ittersum. 2015. “A Framework for Quantitative Analysis of Livestock Systems Using Theoretical Concepts of Production Ecology.” Agricultural Systems 139: 100–109. https://doi.org/10.1016/j.agsy.2015.06.007.
95	Nighttime pasture access: Comparing the effect of production pasture and exercise paddock on milk production and cow behavior in an automatic milking system	2019	dairy cows	1	1		1	3												1			0	Kismul, H., E. Spörndly, M. Höglind, and T. Eriksson. 2019. “Nighttime Pasture Access: Comparing the Effect of Production Pasture and Exercise Paddock on Milk Production and Cow Behavior in an Automatic Milking System.” Journal of Dairy Science 102 (11): 10423–38. https://doi.org/10.3168/jds.2019-16416.
96	Domestic water buffaloes: Access to surface water, disease prevalence and associated economic losses	2018	water buffaloes	1	1		1	3												1			0	Elahi, Ehsan, Muhammad Abid, Huiming Zhang, Weijun Cui, and Shabeh Ul Hasson. 2018. “Domestic Water Buffaloes: Access to Surface Water, Disease Prevalence and Associated Economic Losses.” Preventive Veterinary Medicine 154 (September 2017): 102–12. https://doi.org/10.1016/j.prevetmed.2018.03.021.
97	Invited review: Influence of climatic conditions on the development, performance, and health of calves	2016	cattle	1	1		1	3												1			0	Roland, L., M. Drillich, D. Klein-Jöbstl, and M. Iwersen. 2016. “Invited Review: Influence of Climatic Conditions on the Development, Performance, and Health of Calves.” Journal of Dairy Science 99 (4): 2438–52. https://doi.org/10.3168/jds.2015-9901.
98	Reassessment of temperature-humidity index for measuring heat stress in crossbred dairy cattle of a sub-tropical region	2019	dairy cows		1	1	1	3														1	0	Jeelani, Rakhshan, Dipanjali Konwar, Asma Khan, Dhirendra Kumar, Dibyendu Chakraborty, and Biswajit Brahma. 2019. “Reassessment of Temperature-Humidity Index for Measuring Heat Stress in Crossbred Dairy Cattle of a Sub-Tropical Region.” Journal of Thermal Biology 82 (November 2018): 99–106. https://doi.org/10.1016/j.jtherbio.2019.03.017.
99	Impact of pre-slaughter transport conditions on stress response, carcass traits, and meat quality in growing rabbits	2018	meat rabbits	1	1		1	3												1			0	Trocino, Angela, Cristina Zomeño, Marco Birolo, Guido Di Martino, Annalisa Stefani, Lebana Bonfanti, Daniela Bertotto, Francesco Gratta, and Gerolamo Xiccato. 2018. “Impact of Pre-Slaughter Transport Conditions on Stress Response, Carcass Traits, and Meat Quality in Growing Rabbits.” Meat Science 146 (July): 68–74. https://doi.org/10.1016/j.meatsci.2018.07.035.
100	Environmental impacts of cow-calf beef systems with contrasted grassland management and animal production strategies in the Massif Central, France	2016	beef cattle			1	1	2										1					0	Morel, Kevin, Jean Pierre Farrié, Julien Renon, Vincent Manneville, Jacques Agabriel, and Jean Devun. 2016. “Environmental Impacts of Cow-Calf Beef Systems with Contrasted Grassland Management and Animal Production Strategies in the Massif Central, France.” Agricultural Systems 144: 133–43. https://doi.org/10.1016/j.agsy.2016.02.006.
101	The effect of age, environment and management on social contact patterns in sheep	2020	sheep	1	1		1	3												1			0	Ozella, Laura, Joss Langford, Laetitia Gauvin, Emily Price, Ciro Cattuto, and Darren P. Croft. 2020. “The Effect of Age, Environment and Management on Social Contact Patterns in Sheep.” Applied Animal Behaviour Science, no. August 2019: 104964. https://doi.org/10.1016/j.applanim.2020.104964.
102	Changes in the cecal microbiota of laying hens during heat stress is mainly associated with reduced feed intake	2019	laying hens		1		1	2									1						0	Xing, Shuang, Xuejie Wang, Huajie Diao, Minhong Zhang, Ying Zhou, and Jinghai Feng. 2019. “Changes in the Cecal Microbiota of Laying Hens during Heat Stress Is Mainly Associated with Reduced Feed Intake.” Poultry Science 98 (11): 5257–64. https://doi.org/10.3382/ps/pez440.
103	Effect of synbiotics on thyroid hormones, intestinal histomorphology, and heat shock protein 70 expression in broiler chickens reared under cyclic heat stress	2020	broiler chickens	1	1		1	3												1			0	Jiang, S., A. A. Mohammed, J. A. Jacobs, T. A. Cramer, and H. W. Cheng. 2020. “Effect of Synbiotics on Thyroid Hormones, Intestinal Histomorphology, and Heat Shock Protein 70 Expression in Broiler Chickens Reared under Cyclic Heat Stress.” Poultry Science 99 (1): 142–50. https://doi.org/10.3382/ps/pez571.
104	Thermodynamics of standing and lying behavior in lactating dairy cows in freestall and parlor holding pens during conditions of heat stress	2019	dairy cows	1	1		1	3												1			0	Nordlund, K. V., P. Strassburg, T. B. Bennett, G. R. Oetzel, and N. B. Cook. 2019. “Thermodynamics of Standing and Lying Behavior in Lactating Dairy Cows in Freestall and Parlor Holding Pens during Conditions of Heat Stress.” Journal of Dairy Science 102 (7): 6495–6507. https://doi.org/10.3168/jds.2018-15891.
105	Sustainable intensification of aquaculture value chains between Asia and Europe: A framework for understanding impacts and challenges	2018	farmed fish	1	1	1	1	4															1	Little, David C., James A. Young, Wenbo Zhang, Richard W. Newton, Abdullah Al Mamun, and Francis J. Murray. 2018. “Sustainable Intensification of Aquaculture Value Chains between Asia and Europe: A Framework for Understanding Impacts and Challenges.” Aquaculture 493 (December 2017): 338–54. https://doi.org/10.1016/j.aquaculture.2017.12.033.
106	Factors associated with the financial performance of spring-calving, pasture-based dairy farms	2015	dairy cows				1	1				1											0	Ramsbottom, G., B. Horan, D. P. Berry, and J. R. Roche. 2015. “Factors Associated with the Financial Performance of Spring-Calving, Pasture-Based Dairy Farms.” Journal of Dairy Science 98 (5): 3526–40. https://doi.org/10.3168/jds.2014-8516.
107	Effects of greenhouse roofs on thermal comfort, behavior, health, and finishing performance of commercial zebu steers in cold arid environments	2019	beef cattle	1	1		1	3												1			0	Valadez-Noriega, Marcela, María C. Méndez-Gómez-Humarán, Adolfo A. Rayas-Amor, Carlos F. Sosa-Ferreyra, Francisco M. Galindo, and Genaro C. Miranda-De la Lama. 2020. “Effects of Greenhouse Roofs on Thermal Comfort, Behavior, Health, and Finishing Performance of Commercial Zebu Steers in Cold Arid Environments.” Journal of Veterinary Behavior, 1–8. https://doi.org/10.1016/j.jveb.2019.10.012.
108	Claw disorders in dairy cattle: Effects on production, welfare and farm economics with possible prevention methods	2019	dairy cows	1	1		1	3												1			0	Alvergnas, Marie, Tomasz Strabel, Katarzyna Rzewuska, and Ewa Sell-Kubiak. 2019. “Claw Disorders in Dairy Cattle: Effects on Production, Welfare and Farm Economics with Possible Prevention Methods.” Livestock Science 222 (February): 54–64. https://doi.org/10.1016/j.livsci.2019.02.011.
109	Consumer perceptions, preferences, and behavior regarding pasture-raised livestock products: A review	2020	N/A	1			1	2							1								0	Stampa, Ekaterina, Christin Schipmann-Schwarze, and Ulrich Hamm. 2020. “Consumer Perceptions, Preferences, and Behavior Regarding Pasture-Raised Livestock Products: A Review.” Food Quality and Preference 82 (September 2019): 103872. https://doi.org/10.1016/j.foodqual.2020.103872.
110	A 100-Year Review: A century of change in temperate grazing dairy systems	2017	dairy cows	1	1	1	1	4															1	Roche, J. R., D. P. Berry, A. M. Bryant, C. R. Burke, S. T. Butler, P. G. Dillon, D. J. Donaghy, B. Horan, K. A. Macdonald, and K. L. Macmillan. 2017. “A 100-Year Review: A Century of Change in Temperate Grazing Dairy Systems.” Journal of Dairy Science 100 (12): 10189–233. https://doi.org/10.3168/jds.2017-13182.
111	Thermoregulation of male sheep of indigenous or exotic breeds in a tropical environment	2017	sheep	1	1	1	1	4															1	Pantoja, Messy Hannear de Andrade, Sérgio Novita Esteves, Manuel Antonio Chagas Jacinto, José Ricardo Macedo Pezzopane, Cláudia Cristina Paro de Paz, Jamile Andréa Rodrigues da Silva, José de Brito Lourenço Junior, et al. 2017. “Thermoregulation of Male Sheep of Indigenous or Exotic Breeds in a Tropical Environment.” Journal of Thermal Biology 69 (August): 302–10. https://doi.org/10.1016/j.jtherb…
112	Recent advancement in biosensors technology for animal and livestock health management	2017	N/A	1	1		1	3												1			0	Neethirajan, Suresh, Satish K. Tuteja, Sheng Tung Huang, and David Kelton. 2017. “Recent Advancement in Biosensors Technology for Animal and Livestock Health Management.” Biosensors and Bioelectronics 98 (April 2017): 398–407. https://doi.org/10.1016/j.bios.2017.07.015.
113	Oocyte quality and heat shock proteins in oocytes from bovine breeds adapted to the tropics under different conditions of environmental thermal stress	2019	cattle		1		1	2												1			0	Souza-Cácares, M. B., A. L.L. Fialho, W. A.L. Silva, C. J.T. Cardoso, R. Pöhland, M. I.M. Martins, and F. A. Melo-Sterza. 2019. “Oocyte Quality and Heat Shock Proteins in Oocytes from Bovine Breeds Adapted to the Tropics under Different Conditions of Environmental Thermal Stress.” Theriogenology 130: 103–10. https://doi.org/10.1016/j.theriogenology.2019.02.039.
114	On-farm conditions that compromise animal welfare that can be monitored at the slaughter plant	2017	N/A	1				1	1														0	Grandin, Temple. 2017. “On-Farm Conditions That Compromise Animal Welfare That Can Be Monitored at the Slaughter Plant.” Meat Science 132 (January): 52–58. https://doi.org/10.1016/j.meatsci.2017.05.004.
115	Metabolic and molecular stress responses of European seabass, Dicentrarchus labrax at low and high temperature extremes	2020	farmed fish	1	1	1	1	4															1	Islam, Md Jakiul, Andreas Kunzmann, Mirko Bögner, Achim Meyer, Rajko Thiele, and Matthew James Slater. 2020. “Metabolic and Molecular Stress Responses of European Seabass, Dicentrarchus Labrax at Low and High Temperature Extremes.” Ecological Indicators 112 (October 2019): 106118. https://doi.org/10.1016/j.ecolind.2020.106118.
116	Is reticular temperature a useful indicator of heat stress in dairy cattle?	2016	dairy cows	1	1	1	1	4															1	Ammer, S., C. Lambertz, and M. Gauly. 2016. “Is Reticular Temperature a Useful Indicator of Heat Stress in Dairy Cattle?” Journal of Dairy Science 99 (12): 10067–76. https://doi.org/10.3168/jds.2016-11282.
117	Multidirectional analysis of technical efficiency for pig production systems: The case of Sweden	2016	pigs	1			1	2							1								0	Labajova, Katarina, Helena Hansson, Mette Asmild, Leif Göransson, Carl Johan Lagerkvist, and Maria Neil. 2016. “Multidirectional Analysis of Technical Efficiency for Pig Production Systems: The Case of Sweden.” Livestock Science 187: 168–80. https://doi.org/10.1016/j.livsci.2016.03.009.
118	Histological differences in the adrenal glands and cortisol levels of suckling dairy goat kids in enriched and non-enriched environments	2017	goats - dairy	1	1		1	3												1			0	Rosas-Trigueros, A. P., I. E. Candanosa-Aranda, A. E. Ducoing-Watty, J. Gutiérrez-Molotla, F. Galindo, and A. M. Sisto-Burt. 2017. “Histological Differences in the Adrenal Glands and Cortisol Levels of Suckling Dairy Goat Kids in Enriched and Non-Enriched Environments.” Research in Veterinary Science 115 (May 2016): 221–25. https://doi.org/10.1016/j.rvsc.2017.05.011.
119	The behaviour of housed dairy cattle with and without pasture access: A review	2017	dairy cows	1	1		1	3												1			0	Charlton, Gemma L., and S. Mark Rutter. 2017. “The Behaviour of Housed Dairy Cattle with and without Pasture Access: A Review.” Applied Animal Behaviour Science 192 (May): 2–9. https://doi.org/10.1016/j.applanim.2017.05.015.
120	Application of dynamic thermal engineering principles to improve the efficiency of resource use in UK pork production chains	2017	pigs	1		1	1	3													1		0	Jackson, Paul, Jonathan Guy, Sandra A. Edwards, Barbara Sturm, and Steve Bull. 2017. “Application of Dynamic Thermal Engineering Principles to Improve the Efficiency of Resource Use in UK Pork Production Chains.” Energy and Buildings 139: 53–62. https://doi.org/10.1016/j.enbuild.2016.12.090.
121	Impact of three THI levels on somatic cell count, milk yield and composition of multiparous Holstein cows in a subtropical region	2017	dairy cows	1	1		1	3												1			0	Nasr, Mohammed A.F., and Mahmoud S. El-Tarabany. 2017. “Impact of Three THI Levels on Somatic Cell Count, Milk Yield and Composition of Multiparous Holstein Cows in a Subtropical Region.” Journal of Thermal Biology 64 (June 2016): 73–77. https://doi.org/10.1016/j.jtherbio.2017.01.004.
122	Evaluation of feed flavor supplementation on the performance of lactating high-prolific sows in a tropical humid climate	2018	pigs		1		1	2									1						0	Silva, B. A.N., R. L.S. Tolentino, S. Eskinazi, D. V. Jacob, F. S.S. Raidan, T. V. Albuquerque, N. C. Oliveira, G. G.A. Araujo, K. F. Silva, and P. F. Alcici. 2018. “Evaluation of Feed Flavor Supplementation on the Performance of Lactating High-Prolific Sows in a Tropical Humid Climate.” Animal Feed Science and Technology 236 (August 2017): 141–48. https://doi.org/10.1016/j.anifeedsci.2017.12.005.
123	On-farm welfare assessment of commercial Pekin ducks: a comparison of methods	2020	ducks	1	1			2					1										0	Abdelfattah, Essam, Giuseppe Vezzoli, and Maja M. Makagon. 2020. “On-Farm Welfare Assessment of Commercial Pekin Ducks: A Comparison of Methods.” Poultry Science 99 (2): 689–97. https://doi.org/10.1016/j.psj.2019.10.006.
124	GHG and cattle farming: CO-assessing the emissions and economic performances in Italy	2018	cattle			1	1	2										1					0	Fiore, Mariantonietta, Alessia Spada, Francesco Contò, and Giustina Pellegrini. 2018. “GHG and Cattle Farming: CO-Assessing the Emissions and Economic Performances in Italy.” Journal of Cleaner Production 172 (2): 3704–12. https://doi.org/10.1016/j.jclepro.2017.07.167.
125	From farm to fork e A life cycle assessment of fresh Austrian pork	2016	pigs			1	1	2										1					0	Winkler, Thomas, Kerstin Schopf, Ralf Aschemann, and Wilfried Winiwarter. 2016. “From Farm to Fork - A Life Cycle Assessment of Fresh Austrian Pork.” Journal of Cleaner Production 116: 80–89. https://doi.org/10.1016/j.jclepro.2016.01.005.
126	Invited review: Environmental enrichment of dairy cows and calves in indoor housing	2016	dairy cows	1	1		1	3												1			0	Mandel, R., H. R. Whay, E. Klement, and C. J. Nicol. 2016. “Invited Review: Environmental Enrichment of Dairy Cows and Calves in Indoor Housing.” Journal of Dairy Science 99 (3): 1695–1715. https://doi.org/10.3168/jds.2015-9875.
127	Associations between carcass weight uniformity and production measures on farm and at slaughter in commercial broiler flocks	2019	broiler chickens	1			1	2							1								0	Vasdal, Guro, Erik Georg Granquist, Eystein Skjerve, Ingrid C. De Jong, Charlotte Berg, Virginie Michel, and Randi Oppermann Moe. 2019. “Associations between Carcass Weight Uniformity and Production Measures on Farm and at Slaughter in Commercial Broiler Flocks.” Poultry Science 98 (10): 4261–68. https://doi.org/10.3382/ps/pez252.
128	Validation of an intramuscularly-implanted microchip and a surface infrared thermometer to estimate core body temperature in broiler chickens exposed to heat stress	2017	broiler chickens	1	1			2					1										0	Iyasere, O. S., S. A. Edwards, M. Bateson, M. Mitchell, and J. H. Guy. 2017. “Validation of an Intramuscularly-Implanted Microchip and a Surface Infrared Thermometer to Estimate Core Body Temperature in Broiler Chickens Exposed to Heat Stress.” Computers and Electronics in Agriculture 133: 1–8. https://doi.org/10.1016/j.compag.2016.12.010.
129	Aphanomyces invadans, the causal agent of Epizootic Ulcerative Syndrome, is a global threat to wild and farmed fish	2018	farmed fish		1		1	2									1						0	Iberahim, Nurul Aqilah, Franziska Trusch, and Pieter van West. 2018. “Aphanomyces Invadans, the Causal Agent of Epizootic Ulcerative Syndrome, Is a Global Threat to Wild and Farmed Fish.” Fungal Biology Reviews 32 (3): 118–30. https://doi.org/10.1016/j.fbr.2018.05.002.
130	Impact of global warming on the odour and ammonia emissions of livestock buildings used for fattening pigs	2018	pigs			1		1			1												0	Schauberger, Günther, Martin Piringer, Christian Mikovits, Werner Zollitsch, Stefan J. Hörtenhuber, Johannes Baumgartner, Knut Niebuhr, et al. 2018. “Impact of Global Warming on the Odour and Ammonia Emissions of Livestock Buildings Used for Fattening Pigs.” Biosystems Engineering 175: 106–14. https://doi.org/10.1016/j.biosystemseng.2018.09.001.
131	Assessing heat load in drylot dairy cattle: Refining on-farm sampling methodology	2016	dairy cows	1	1		1	3												1			0	Tresoldi, Grazyne, Karin E. Schütz, and Cassandra B. Tucker. 2016. “Assessing Heat Load in Drylot Dairy Cattle: Refining on-Farm Sampling Methodology.” Journal of Dairy Science 99 (11): 8970–80. https://doi.org/10.3168/jds.2016-11353.
132	Validity and feasibility of Human-Animal Relationship tests for on-farm welfare assessment in dairy goats	2016	goats - dairy	1			1	2							1								0	Battini, Monica, Sara Barbieri, Susanne Waiblinger, and Silvana Mattiello. 2016. “Validity and Feasibility of Human-Animal Relationship Tests for on-Farm Welfare Assessment in Dairy Goats.” Applied Animal Behaviour Science 178: 32–39. https://doi.org/10.1016/j.applanim.2016.03.012.
133	Predisposing factors inducing ovine respiratory complex in intensive-reared lambs	2019	sheep	1	1		1	3												1			0	Navarro, T., J. J. Ramos, M. Ruíz de Arcaute, and J. M. González. 2019. “Predisposing Factors Inducing Ovine Respiratory Complex in Intensive-Reared Lambs.” Small Ruminant Research 180 (January): 106–11. https://doi.org/10.1016/j.smallrumres.2019.07.013.
134	Stress biomarkers and proteomics alteration to thermal stress in ruminants: A review	2019	ruminants		1	1	1	3														1	0	Abdelnour, Sameh A., Mohamed E. Abd El-Hack, Asmaa F. Khafaga, Muhammad Arif, Ayman E. Taha, and Ahmed E. Noreldin. 2019. “Stress Biomarkers and Proteomics Alteration to Thermal Stress in Ruminants: A Review.” Journal of Thermal Biology 79 (September 2018): 120–34. https://doi.org/10.1016/j.jtherbio.2018.12.013.
135	Factors influencing the risk for tail lesions in weaner pigs (Sus scrofa)	2018	pigs		1			1		1													0	Grümpel, Angelika, Joachim Krieter, Christina Veit, and Sabine Dippel. 2018. “Factors Influencing the Risk for Tail Lesions in Weaner Pigs (Sus Scrofa).” Livestock Science 216 (September): 219–26. https://doi.org/10.1016/j.livsci.2018.09.001.
136	Invited review: Hygienic quality, composition, and technological performance of raw milk obtained by robotic milking of cows	2019	dairy cows	1			1	2							1								0	Hogenboom, J. A., L. Pellegrino, A. Sandrucci, V. Rosi, and P. D’Incecco. 2019. “Invited Review: Hygienic Quality, Composition, and Technological Performance of Raw Milk Obtained by Robotic Milking of Cows.” Journal of Dairy Science 102 (9): 7640–54. https://doi.org/10.3168/jds.2018-16013.
137	Heart rate sensor validation and seasonal and diurnal variation of body temperature and heart rate in domestic sheep	2019	sheep	1	1		1	3												1			0	Fuchs, Boris, Kristin Marie Sørheim, Matteo Chincarini, Emma Brunberg, Solveig Marie Stubsjøen, Kjell Bratbergsengen, Svein Olav Hvasshovd, Barbara Zimmermann, Unni Støbet Lande, and Lise Grøva. 2019. “Heart Rate Sensor Validation and Seasonal and Diurnal Variation of Body Temperature and Heart Rate in Domestic Sheep.” Veterinary and Animal Science 8 (February): 100075. https://doi.org/10.1016/j.…
138	Invited review: Breeding and ethical perspectives on genetically modified and genome edited cattle	2018	dairy cows	1			1	2							1								0	Eriksson, S., E. Jonas, L. Rydhmer, and H. Röcklinsberg. 2018. “Invited Review: Breeding and Ethical Perspectives on Genetically Modified and Genome Edited Cattle.” Journal of Dairy Science 101 (1): 1–17. https://doi.org/10.3168/jds.2017-12962.
139	Influence of maternal nutrition and heat stress on bovine oocyte and embryo development	2018	dairy cows	1	1	1	1	4															1	Abdelatty, Alzahraa M., Marie E. Iwaniuk, Sarah B. Potts, and Ahmed Gad. 2018. “Influence of Maternal Nutrition and Heat Stress on Bovine Oocyte and Embryo Development.” International Journal of Veterinary Science and Medicine 6 (sup1): S1–5. https://doi.org/10.1016/j.ijvsm.2018.01.005.
140	Are private and social goals aligned in pasture-based dairy production?	2018	dairy cows			1	1	2										1					0	Galloway, Craig, Beatrice Conradie, Heidi Prozesky, and Karen Esler. 2018. “Are Private and Social Goals Aligned in Pasture-Based Dairy Production?” Journal of Cleaner Production 175: 402–8. https://doi.org/10.1016/j.jclepro.2017.12.036.
141	Effect of core body temperature, time of day, and climate conditions on behavioral patterns of lactating dairy cows experiencing mild to moderate heat stress	2015	dairy cows		1		1	2									1						0	Allen, J. D., L. W. Hall, R. J. Collier, and J. F. Smith. 2015. “Effect of Core Body Temperature, Time of Day, and Climate Conditions on Behavioral Patterns of Lactating Dairy Cows Experiencing Mild to Moderate Heat Stress.” Journal of Dairy Science 98 (1): 118–27. https://doi.org/10.3168/jds.2013-7704.
142	Mycotoxin toxicity and residue in animal products: Prevalence, consumer exposure and reduction strategies – A review	2020	N/A				1	1				1											0	Adegbeye, Moyosore Joseph, Poonooru Ravi Kanth Reddy, Cynthia Adaku Chilaka, Olalekan Blessing Balogun, Mona M.M.Y. Elghandour, Raymundo Rene Rivas-Caceres, and Abdelfattah Z.M. Salem. 2020. “Mycotoxin Toxicity and Residue in Animal Products: Prevalence, Consumer Exposure and Reduction Strategies – A Review.” Toxicon 177: 96–108. https://doi.org/10.1016/j.toxicon.2020.01.007.
143	Invited review: Examining farmers’ personalities and attitudes as possible risk factors for dairy cattle health, welfare, productivity, and farm management: A systematic scoping review	2019	dairy cows	1	1		1	3												1			0	Adler, F., R. Christley, and A. Campe. 2019. “Invited Review: Examining Farmers’ Personalities and Attitudes as Possible Risk Factors for Dairy Cattle Health, Welfare, Productivity, and Farm Management: A Systematic Scoping Review.” Journal of Dairy Science 102 (5): 3805–24. https://doi.org/10.3168/jds.2018-15037.
144	Short communication: Is hair cortisol a potential indicator for stress caused by chronic lameness in dairy cows?	2018	dairy cows	1	1		1	3												1			0	Fischer-Tenhagen, C., M. Ladwig-Wiegard, W. Heuwieser, and C. Thöne-Reineke. 2018. “Short Communication: Is Hair Cortisol a Potential Indicator for Stress Caused by Chronic Lameness in Dairy Cows?” Journal of Dairy Science 101 (6): 5439–43. https://doi.org/10.3168/jds.2017-13967.
145	Are fish in hot water? Effects of warming on oxidative stress metabolism in the commercial species Sparus aurata	2016	farmed fish	1	1	1	1	4															1	Madeira, Diana, Catarina Vinagre, and Mário S. Diniz. 2016. “Are Fish in Hot Water? Effects of Warming on Oxidative Stress Metabolism in the Commercial Species Sparus Aurata.” Ecological Indicators 63: 324–31. https://doi.org/10.1016/j.ecolind.2015.12.008.
146	Infrared thermography as a non-invasive method for the evaluation of heat stress in pigs kept in pens free of cages in the maternity	2019	pigs	1	1			2					1										0	Ricci, Gisele Dela, Késia Oliveira da Silva-Miranda, and Cristiane Gonçalves Titto. 2019. “Infrared Thermography as a Non-Invasive Method for the Evaluation of Heat Stress in Pigs Kept in Pens Free of Cages in the Maternity.” Computers and Electronics in Agriculture 157 (August 2018): 403–9. https://doi.org/10.1016/j.compag.2019.01.017.
147	Effects of different stunning/slaughter methods on frozen fillets quality of cobia (Rachycentron canadum)	2018	farmed fish	1	1		1	3												1			0	Vargas Baldi, Sheyla Cristina, Giuliana Parisi, Antonio Bonelli, Júlio Cesar Carvalho Balieiro, Judite Lapa Guimarães, and Elisabete Maria Macedo Viegas. 2018. “Effects of Different Stunning/Slaughter Methods on Frozen Fillets Quality of Cobia (Rachycentron Canadum).” Aquaculture 486 (November 2017): 107–13. https://doi.org/10.1016/j.aquaculture.2017.12.003.
148	Symposium review: Animal welfare in free-walk systems in Europe	2020	dairy cows	1			1	2							1								0	Blanco-Penedo, Isabel, Wijbrand Ouweltjes, Elfriede Ofner-Schröck, Kerstin Brügemann, and Ulf Emanuelson. 2020. “Symposium Review: Animal Welfare in Free-Walk Systems in Europe.” Journal of Dairy Science. https://doi.org/10.3168/jds.2019-17315.
149	Symposium review: The influences of heat stress on bovine mammary gland function1	2018	dairy cows		1	1	1	3														1	0	Tao, S., R. M. Orellana, X. Weng, T. N. Marins, G. E. Dahl, and J. K. Bernard. 2018. “Symposium Review: The Influences of Heat Stress on Bovine Mammary Gland Function1.” Journal of Dairy Science 101 (6): 5642–54. https://doi.org/10.3168/jds.2017-13727.
150	Nutritional strategies in ruminants: A lifetime approach	2018	ruminants	1	1	1	1	4															1	McGrath, Joseph, Stéphane M. Duval, Luis F.M. Tamassia, Maik Kindermann, René T. Stemmler, Vinícius N. de Gouvea, Tiago S. Acedo, Irmgard Immig, Scot N. Williams, and Pietro Celi. 2018. “Nutritional Strategies in Ruminants: A Lifetime Approach.” Research in Veterinary Science 116 (April 2017): 28–39. https://doi.org/10.1016/j.rvsc.2017.09.011.
151	The effect of heat waves on dairy cow mortality	2015	dairy cows	1	1	1	1	4															1	Vitali, A., A. Felici, S. Esposito, U. Bernabucci, L. Bertocchi, C. Maresca, A. Nardone, and N. Lacetera. 2015. “The Effect of Heat Waves on Dairy Cow Mortality.” Journal of Dairy Science 98 (7): 4572–79. https://doi.org/10.3168/jds.2015-9331.
152	Effects of cold stress on juvenile Piaractus mesopotamicus and the mitigation by β-carotene	2020	farmed fish		1	1		2								1							0	Bacchetta, Carla, Analía Ale, Andrea S. Rossi, Martina Karakachoff, and Jimena Cazenave. 2020. “Effects of Cold Stress on Juvenile Piaractus Mesopotamicus and the Mitigation by β-Carotene.” Journal of Thermal Biology 88 (September 2019): 102497. https://doi.org/10.1016/j.jtherbio.2019.102497.
153	The impacts of increasing temperature and moderate hypoxia on the production characteristics, cardiac morphology and haematology of Atlantic Salmon (Salmo salar)	2020	farmed fish	1	1	1	1	4															1	Gamperl, Anthony K., Olufemi O. Ajiboye, Fábio S. Zanuzzo, Rebbecah M. Sandrelli, Ellen de Fátima C. Peroni, and Anne Beemelmanns. 2020. “The Impacts of Increasing Temperature and Moderate Hypoxia on the Production Characteristics, Cardiac Morphology and Haematology of Atlantic Salmon (Salmo Salar).” Aquaculture 519 (December 2019): 734874. https://doi.org/10.1016/j.aquaculture.2019.734874.
154	A survey of selected animal-based measures of dairy cattle welfare in the Eastern Alps: Toward context-based thresholds	2018	dairy cows	1				1	1														0	Zuliani, A., M. Mair, M. Kraševec, I. Lora, M. Brscic, G. Cozzi, C. Leeb, M. Zupan, C. Winckler, and S. Bovolenta. 2018. “A Survey of Selected Animal-Based Measures of Dairy Cattle Welfare in the Eastern Alps: Toward Context-Based Thresholds.” Journal of Dairy Science 101 (2): 1428–36. https://doi.org/10.3168/jds.2017-13257.
155	A review of environmental enrichment for laying hens during rearing in relation to their behavioral and physiological development	2019	laying hens	1	1		1	3												1			0	Campbell, D. L.M., E. N. De Haas, and C. Lee. 2019. “A Review of Environmental Enrichment for Laying Hens during Rearing in Relation to Their Behavioral and Physiological Development.” Poultry Science 98 (1): 9–28. https://doi.org/10.3382/ps/pey319.
156	Thermoregulatory responses of Holstein cows exposed to experimentally induced heat stress	2017	dairy cows	1	1	1	1	4															1	Andrade Ferrazza, Rodrigo de, Henry David Mogollón Garcia, Viviana Helena Vallejo Aristizábal, Camilla de Souza Nogueira, Cecília José Veríssimo, José Roberto Sartori, Roberto Sartori, and João Carlos Pinheiro Ferreira. 2017. “Thermoregulatory Responses of Holstein Cows Exposed to Experimentally Induced Heat Stress.” Journal of Thermal Biology 66 (March): 68–80. https://doi.org/10.1016/j.jtherbio…
157	Autonomous on-animal sensors in sheep research: A systematic review	2018	sheep	1			1	2							1								0	Fogarty, Eloise S., David L. Swain, Greg Cronin, and Mark Trotter. 2018. “Autonomous On-Animal Sensors in Sheep Research: A Systematic Review.” Computers and Electronics in Agriculture 150 (January): 245–56. https://doi.org/10.1016/j.compag.2018.04.017.
158	Changes in saliva proteins in two conditions of compromised welfare in pigs: An experimental induced stress by nose snaring and lameness	2019	pigs	1	1			2					1										0	Escribano, Damián, A. Horvatić, Maria Dolores Contreras-Aguilar, Nicolas Guillemin, Jose Joaquín Cerón, Fernando Tecles, Silvia Martinez-Miró, Peter David Eckersall, Xavier Manteca, and Vladimir Mrljak. 2019. “Changes in Saliva Proteins in Two Conditions of Compromised Welfare in Pigs: An Experimental Induced Stress by Nose Snaring and Lameness.” Research in Veterinary Science 125 (May): 227–34. …
159	Does animal welfare influence dairy farm efficiency? A two-stage approach	2015	dairy cows	1			1	2							1								0	Allendorf, J. J., and P. J.C. Wettemann. 2015. “Does Animal Welfare Influence Dairy Farm Efficiency? A Two-Stage Approach.” Journal of Dairy Science 98 (11): 7730–40. https://doi.org/10.3168/jds.2015-9390.
160	Meat production’ sensitivity and adaptation to precipitation concentration index during the growing season of grassland: Insights from rural households	2015	N/A			1	1	2										1					0	Fang, Yi ping, Yun wei Liu, and Xiao Yan. 2015. “Meat Production’ Sensitivity and Adaptation to Precipitation Concentration Index during the Growing Season of Grassland: Insights from Rural Households.” Agricultural and Forest Meteorology 201: 51–60. https://doi.org/10.1016/j.agrformet.2014.11.001.
161	Animal welfare towards sustainability in pork meat production	2015	pigs	1	1		1	3												1			0	Velarde, Antonio, Emma Fàbrega, Isabel Blanco-Penedo, and Antoni Dalmau. 2015. “Animal Welfare towards Sustainability in Pork Meat Production.” Meat Science 109: 13–17. https://doi.org/10.1016/j.meatsci.2015.05.010.
162	The influence of the rearing period on intramammary infections in Swiss dairy heifers: A cross-sectional study	2016	dairy cows	1	1		1	3												1			0	Bludau, M. J., A. Maeschli, F. Leiber, P. Klocke, J. A. Berezowski, M. Bodmer, and B. Vidondo. 2016. “The Influence of the Rearing Period on Intramammary Infections in Swiss Dairy Heifers: A Cross-Sectional Study.” Preventive Veterinary Medicine 129: 23–34. https://doi.org/10.1016/j.prevetmed.2016.04.013.
163	Seasonal variation in body mass index, cardinal physiological variables and serum thyroid hormones profiles in relation to susceptibility to thermal stress in goat kids	2016	goats	1	1			2					1										0	Habibu, B., M. U. Kawu, H. J. Makun, T. Aluwong, and L. S. Yaqub. 2016. “Seasonal Variation in Body Mass Index, Cardinal Physiological Variables and Serum Thyroid Hormones Profiles in Relation to Susceptibility to Thermal Stress in Goat Kids.” Small Ruminant Research 145 (2016): 20–27. https://doi.org/10.1016/j.smallrumres.2016.10.023.
164	The effect of trough space and floor space on feeding and welfare of lambs in an intensive finishing system	2017	sheep	1	1		1	3												1			0	Jongman, Ellen C., Maxine Rice, Angus J.D. Campbell, Kym L. Butler, and Paul H. Hemsworth. 2017. “The Effect of Trough Space and Floor Space on Feeding and Welfare of Lambs in an Intensive Finishing System.” Applied Animal Behaviour Science 186: 16–21. https://doi.org/10.1016/j.applanim.2016.10.015.
165	Associations among thermal biology, preovulatory follicle diameter, follicular and luteal vascularities, and sex steroid hormone concentrations during preovulatory and postovulatory periods in tropical beef cows	2020	beef cattle		1		1	2									1						0	Jitjumnong, Jakree, Tossapol Moonmanee, Paiwan Sudwan, Raktham Mektrirat, Maslin Osathanunkul, Chainarong Navanukraw, Julakorn Panatuk, et al. 2020. “Associations among Thermal Biology, Preovulatory Follicle Diameter, Follicular and Luteal Vascularities, and Sex Steroid Hormone Concentrations during Preovulatory and Postovulatory Periods in Tropical Beef Cows.” Animal Reproduction Science 213 (De…
166	Impact of subclinical mastitis on greenhouse gas emissions intensity and profitability of dairy cows in Norway	2018	dairy cows	1		1	1	3										1					0	Özkan Gülzari, Şeyda, Bouda Vosough Ahmadi, and Alistair W. Stott. 2018. “Impact of Subclinical Mastitis on Greenhouse Gas Emissions Intensity and Profitability of Dairy Cows in Norway.” Preventive Veterinary Medicine 150 (November 2017): 19–29. https://doi.org/10.1016/j.prevetmed.2017.11.021.
167	Cow individual activity response to the accumulation of heat load duration	2019	dairy cows	1	1	1	1	4															1	Heinicke, Julia, Stephanie Ibscher, Vitaly Belik, and Thomas Amon. 2019. “Cow Individual Activity Response to the Accumulation of Heat Load Duration.” Journal of Thermal Biology 82 (March): 23–32. https://doi.org/10.1016/j.jtherbio.2019.03.011.
168	Development of an index for the assessment of welfare of finishing pigs from farm to slaughter based on expert opinion	2017	pigs	1	1			2					1										0	Brandt, P., T. Rousing, M. S. Herskin, E. V. Olsen, and M. D. Aaslyng. 2017. “Development of an Index for the Assessment of Welfare of Finishing Pigs from Farm to Slaughter Based on Expert Opinion.” Livestock Science 198 (February): 65–71. https://doi.org/10.1016/j.livsci.2017.02.008.
169	Effect of cooled perches on the efficacy of an induced molt in White Leghorn laying hens previously exposed to heat stress	2019	laying hens	1	1	1	1	4															1	Hu, J. Y., P. Y. Hester, Y. Xiong, R. S. Gates, M. M. Makagon, and H. W. Cheng. 2019. “Effect of Cooled Perches on the Efficacy of an Induced Molt in White Leghorn Laying Hens Previously Exposed to Heat Stress.” Poultry Science 98 (10): 4290–4300. https://doi.org/10.3382/ps/pez317.
170	Livestock hauliers’ attitudes, knowledge and current practices towards animal welfare, occupational wellbeing and transport risk factors: A Mexican survey	2018	cattle	1	1		1	3												1			0	Valadez-Noriega, M., L. X. Estévez-Moreno, A. A. Rayas-Amor, M. S. Rubio-Lozano, F. Galindo, and G. C. Miranda-de la Lama. 2018. “Livestock Hauliers’ Attitudes, Knowledge and Current Practices towards Animal Welfare, Occupational Wellbeing and Transport Risk Factors: A Mexican Survey.” Preventive Veterinary Medicine 160 (10): 76–84. https://doi.org/10.1016/j.prevetmed.2018.09.023.
171	The effect of environmental factors and husbandry practices on stress in goats	2016	goats	1	1		1	3												1			0	Kruger, L. P., T. L. Nedambale, M. M. Scholtz, and E. C. Webb. 2016. “The Effect of Environmental Factors and Husbandry Practices on Stress in Goats.” Small Ruminant Research 141: 1–4. https://doi.org/10.1016/j.smallrumres.2016.06.004.
172	Vaccination schedules in small ruminant farms	2015	ruminants	1	1		1	3												1			0	Lacasta, D., L. M. Ferrer, J. J. Ramos, J. M. González, A. Ortín, and G. C. Fthenakis. 2015. “Vaccination Schedules in Small Ruminant Farms.” Veterinary Microbiology 181 (1–2): 34–46. https://doi.org/10.1016/j.vetmic.2015.07.018.
173	Effects of biodensity on the growth, stress physiology, and welfare of Arctic charr (Salvelinus alpinus) in freshwater	2019	farmed fish	1	1		1	3												1			0	Sevier, Andrew, Richard Smith, Tillmann Benfey, Roy Danzmann, Nicholas Bernier, and Richard Moccia. 2019. “Effects of Biodensity on the Growth, Stress Physiology, and Welfare of Arctic Charr (Salvelinus Alpinus) in Freshwater.” Comparative Biochemistry and Physiology -Part A : Molecular and Integrative Physiology 231 (January): 91–103. https://doi.org/10.1016/j.cbpa.2019.01.021.
174	Computational prediction of the effective temperature in the lying area of pig pens	2018	pigs	1	1		1	3												1			0	Bjerg, Bjarne, Li Rong, and Guoqiang Zhang. 2018. “Computational Prediction of the Effective Temperature in the Lying Area of Pig Pens.” Computers and Electronics in Agriculture 149: 71–79. https://doi.org/10.1016/j.compag.2017.09.016.
175	Guinea pig for meat production: A systematic review of factors affecting the production, carcass and meat quality	2018	guinea pigs		1		1	2									1						0	Sánchez-Macías, Davinia, Lida Barba-Maggi, Antonio Morales-delaNuez, and Julio Palmay-Paredes. 2018. “Guinea Pig for Meat Production: A Systematic Review of Factors Affecting the Production, Carcass and Meat Quality.” Meat Science 143 (February): 165–76. https://doi.org/10.1016/j.meatsci.2018.05.004.
176	Pre- and postnatal heat stress abatement affects dairy calf thermoregulation and performance	2020	dairy cows	1	1		1	3												1			0	Dado-Senn, B., L. Vega Acosta, M. Torres Rivera, S.L. Field, M.G. Marrero, B.D. Davidson, S. Tao, et al. 2020. “Pre- and Postnatal Heat Stress Abatement Affects Dairy Calf Thermoregulation and Performance.” Journal of Dairy Science 103 (5): 4822–37. https://doi.org/10.3168/jds.2019-17926.
177	Effects of clinical lameness and tail biting lesions on voluntary feed intake in growing pigs	2015	pigs	1	1		1	3												1			0	Munsterhjelm, Camilla, Mari Heinonen, and Anna Valros. 2015. “Effects of Clinical Lameness and Tail Biting Lesions on Voluntary Feed Intake in Growing Pigs.” Livestock Science 181: 210–19. https://doi.org/10.1016/j.livsci.2015.09.003.
178	Epidemiological survey and risk factors associated with hydrometra in dairy T goat herds	2019	goats - dairy				1	1				1											0	Maia, A. L.R.S., M. R. Silva, F. Z. Brandão, J. M.G. Souza-Fabjan, L. S. Faria, L. R. Côrtes, O. Facó, and J. F. Fonseca. 2019. “Epidemiological Survey and Risk Factors Associated with Hydrometra in Dairy Goat Herds.” Small Ruminant Research 178 (May): 79–84. https://doi.org/10.1016/j.smallrumres.2019.08.006.
179	Aspects of lameness in pasture based dairy systems	2019	dairy cows	1			1	2							1								0	Hund, Alexandra, Joaquin Chiozza Logroño, Rudiger Daniel Ollhoff, and Johann Kofler. 2019. “Aspects of Lameness in Pasture Based Dairy Systems.” Veterinary Journal 244: 83–90. https://doi.org/10.1016/j.tvjl.2018.12.011.
180	Black globe temperature from meteorological data and a bioclimatic analysis of the Brazilian Northeast for Saanen goats	2019	goats		1		1	2									1						0	Silva, Thieres George Freire da, Girlene Cordeiro Lima Santos, Ana Maria Cabral Duarte, Sílvia Helena Nogueira Turco, José Francisco da Cruz Neto, Alexandre Maniçoba da Rosa Ferraz Jardim, and Thalyta Soares dos Santos. 2019. “Black Globe Temperature from Meteorological Data and a Bioclimatic Analysis of the Brazilian Northeast for Saanen Goats.” Journal of Thermal Biology 85 (April): 102408. htt…
181	Thermal stress causes nuclear and cellular abnormalities of peripheral erythrocytes in Indian major carp, rohu Labeo rohita	2019	farmed fish		1	1		2								1							0	Ashaf-Ud-Doulah, Mohammad, Md Shahjahan, S. M.Majharul Islam, Md Al-Emran, Mohammad Shadiqur Rahman, and Mostafa Ali Reza Hossain. 2019. “Thermal Stress Causes Nuclear and Cellular Abnormalities of Peripheral Erythrocytes in Indian Major Carp, Rohu Labeo Rohita.” Journal of Thermal Biology 86 (October): 102450. https://doi.org/10.1016/j.jtherbio.2019.102450.
182	Study of the association of atmospheric temperature and relative humidity with bulk tank milk somatic cell count in dairy herds using Generalized additive mixed models	2017	dairy cows	1	1		1	3												1			0	Testa, Francesco, Giuseppe Marano, Federico Ambrogi, Patrizia Boracchi, Antonio Casula, Elia Biganzoli, and Paolo Moroni. 2017. “Study of the Association of Atmospheric Temperature and Relative Humidity with Bulk Tank Milk Somatic Cell Count in Dairy Herds Using Generalized Additive Mixed Models.” Research in Veterinary Science 114 (July 2016): 511–17. https://doi.org/10.1016/j.rvsc.2017.09.027.
183	Effects of axial and ceiling fans on environmental conditions, performance and rumination in beef cattle during the early fattening period	2018	beef cattle	1	1		1	3												1			0	Marchesini, Giorgio, Martina Cortese, Davide Mottaran, Rebecca Ricci, Lorenzo Serva, Barbara Contiero, Severino Segato, and Igino Andrighetto. 2018. “Effects of Axial and Ceiling Fans on Environmental Conditions, Performance and Rumination in Beef Cattle during the Early Fattening Period.” Livestock Science 214 (December 2017): 225–30. https://doi.org/10.1016/j.livsci.2018.06.009.
184	The “Real Welfare” scheme: Identification of risk and protective factors for welfare outcomes in commercial pig farms in the UK	2017	pigs	1				1	1														0	Pandolfi, F., I. Kyriazakis, K. Stoddart, N. Wainwright, and S. A. Edwards. 2017. “The ‘Real Welfare’ Scheme: Identification of Risk and Protective Factors for Welfare Outcomes in Commercial Pig Farms in the UK.” Preventive Veterinary Medicine 146: 34–43. https://doi.org/10.1016/j.prevetmed.2017.07.008.
185	Does intensification result in higher efficiency and sustainability? An emergy analysis of Mediterranean sheep-crop farming systems	2017	sheep			1	1	2										1					0	Rodríguez-Ortega, T., A. Bernués, A. M. Olaizola, and M. T. Brown. 2017. “Does Intensification Result in Higher Efficiency and Sustainability? An Emergy Analysis of Mediterranean Sheep-Crop Farming Systems.” Journal of Cleaner Production 144: 171–79. https://doi.org/10.1016/j.jclepro.2016.12.089.
186	The role of meat in strategies to achieve a sustainable diet lower in greenhouse gas emissions: A review	2017	N/A	1		1	1	3													1		0	Hyland, John J., Maeve Henchion, Mary McCarthy, and Sinéad N. McCarthy. 2017. “The Role of Meat in Strategies to Achieve a Sustainable Diet Lower in Greenhouse Gas Emissions: A Review.” Meat Science 132 (April): 189–95. https://doi.org/10.1016/j.meatsci.2017.04.014.
187	The time relative to parturition does not affect the behavioral or aggressive reactions in Zebu cows (Bos indicus)	2020	beef cattle		1			1		1													0	Orihuela, A., L. Pérez-Torres, and R. Ungerfeld. 2020. “The Time Relative to Parturition Does Not Affect the Behavioral or Aggressive Reactions in Zebu Cows (Bos Indicus).” Livestock Science 234. https://doi.org/10.1016/j.livsci.2020.103978.
188	Analysis of animal monitoring technologies in Germany from an innovation system perspective	2015	N/A	1		1	1	3													1		0	Busse, M., W. Schwerdtner, R. Siebert, A. Doernberg, A. Kuntosch, B. König, and W. Bokelmann. 2015. “Analysis of Animal Monitoring Technologies in Germany from an Innovation System Perspective.” Agricultural Systems 138: 55–65. https://doi.org/10.1016/j.agsy.2015.05.009.
189	A systematic review of animal based indicators of sheep welfare on farm, at market and during transport, and qualitative appraisal of their validity and feasibility for use in UK abattoirs	2015	sheep	1	1		1	3												1			0	Llonch, P., E. M. King, K. A. Clarke, J. M. Downes, and L. E. Green. 2015. “A Systematic Review of Animal Based Indicators of Sheep Welfare on Farm, at Market and during Transport, and Qualitative Appraisal of Their Validity and Feasibility for Use in UK Abattoirs.” Veterinary Journal 206 (3): 289–97. https://doi.org/10.1016/j.tvjl.2015.10.019.
190	Evaluation of an automated assessment system for ear and tail lesions as animal welfare indicators in pigs at slaughter	2020	pigs	1			1	2							1								0	Blömke, Lara, Nina Volkmann, and Nicole Kemper. 2020. “Evaluation of an Automated Assessment System for Ear and Tail Lesions as Animal Welfare Indicators in Pigs at Slaughter.” Meat Science 159 (March 2019): 107934. https://doi.org/10.1016/j.meatsci.2019.107934.
191	Dairy farmers’ expectations and receptivity regarding animal welfare advice: A focus group study	2019	dairy cows	1				1	1														0	Croyle, S. L., E. Belage, D. K. Khosa, S. J. LeBlanc, D. B. Haley, and D. F. Kelton. 2019. “Dairy Farmers’ Expectations and Receptivity Regarding Animal Welfare Advice: A Focus Group Study.” Journal of Dairy Science 102 (8): 7385–97. https://doi.org/10.3168/jds.2018-15821.
192	Impact of delivering ‘green’ dairy products on farm in New Zealand	2020	dairy cows	1		1	1	3													1		0	Yang, Wei, Grant Rennie, Stewart Ledgard, Geoff Mercer, and Gina Lucci. 2020. “Impact of Delivering ‘Green’ Dairy Products on Farm in New Zealand.” Agricultural Systems 178 (May 2019). https://doi.org/10.1016/j.agsy.2019.102747.
193	Characterization of hazards, welfare promoters and animal-based measures for the welfare assessment of dairy cows: Elicitation of expert opinion	2018	dairy cows	1	1		1	3												1			0	Bertocchi, Luigi, Francesca Fusi, Alessandra Angelucci, Luca Bolzoni, Stefano Pongolini, Rosa Maria Strano, Jessica Ginestreti, Giorgia Riuzzi, Paolo Moroni, and Valentina Lorenzi. 2018. “Characterization of Hazards, Welfare Promoters and Animal-Based Measures for the Welfare Assessment of Dairy Cows: Elicitation of Expert Opinion.” Preventive Veterinary Medicine 150 (November 2017): 8–18. https:…
194	“Cracking” into the debate about laying hen housing	2018	laying hens	1	1	1	1	4															1	Bir, C., N. M. Thompson, W. E. Tyner, J. Hu, and N. J.O. Widmar. 2018. “Cracking" into the Debate about Laying Hen Housing.” Poultry Science 97 (5): 1595–1604. https://doi.org/10.3382/ps/pey017.
195	Effect of winter and spring meteorological conditions on milk production of grazing dairy sheep in the Mediterranean environment	2017	sheep	1	1		1	3												1			0	Peana, Ilaria, Ana Helena Dias Francesconi, Corrado Dimauro, Antonello Cannas, and Maria Sitzia. 2017. “Effect of Winter and Spring Meteorological Conditions on Milk Production of Grazing Dairy Sheep in the Mediterranean Environment.” Small Ruminant Research 153 (August 2016): 194–208. https://doi.org/10.1016/j.smallrumres.2017.06.016.
196	Behavior and body surface temperature of beef cattle in integrated crop-livestock systems with or without tree shading	2019	beef cattle	1	1	1	1	4															1	Giro, Alessandro, José Ricardo Macedo Pezzopane, Waldomiro Barioni Junior, André de Faria Pedroso, Amanda Prudêncio Lemes, Daniela Botta, Narian Romanello, André do Nascimento Barreto, and Alexandre Rossetto Garcia. 2019. “Behavior and Body Surface Temperature of Beef Cattle in Integrated Crop-Livestock Systems with or without Tree Shading.” Science of the Total Environment 684: 587–96. https://d…
197	Structural characteristics of organic dairy farms in four European countries and their association with the implementation of animal health plans	2019	dairy cows	1			1	2							1								0	Blanco-Penedo, Isabel, Karin Sjöström, Philip Jones, Margret Krieger, Julie Duval, Felix van Soest, Albert Sundrum, and Ulf Emanuelson. 2019. “Structural Characteristics of Organic Dairy Farms in Four European Countries and Their Association with the Implementation of Animal Health Plans.” Agricultural Systems 173 (July 2018): 244–53. https://doi.org/10.1016/j.agsy.2019.03.008.
198	Differences in prevalence of welfare indicators in male and female turkey flocks (Meleagris gallopavo)	2019	turkey	1			1	2							1								0	Ferrante, Valentina, Susanna Lolli, Lorenzo Ferrari, Tatiane Terumi Negrão Watanabe, Carlo Tremolada, Joanna Marchewka, and Inma Estevez. 2019. “Differences in Prevalence of Welfare Indicators in Male and Female Turkey Flocks (Meleagris Gallopavo).” Poultry Science 98 (4): 1568–74. https://doi.org/10.3382/ps/pey534.
199	Thermal comfort and performance of feedlot lambs finished in two climatic conditions	2019	sheep	1	1		1	3												1			0	Polli, Volmir Antonio, Ricardo Zambarda Vaz, Sérgio Carvalho, Pablo Tavares Costa, Renius de Oliveira Mello, João Restle, André Fogaça Nigeliskii, Isabella Dias Barbosa Silveira, and Dejanir Pissinin. 2019. “Thermal Comfort and Performance of Feedlot Lambs Finished in Two Climatic Conditions.” Small Ruminant Research 174 (February): 163–69. https://doi.org/10.1016/j.smallrumres.2019.03.002.
200	Creating a model to detect dairy cattle farms with poor welfare using a national database	2015	dairy cows	1	1		1	3												1			0	Krug, C., M. J. Haskell, T. Nunes, and G. Stilwell. 2015. “Creating a Model to Detect Dairy Cattle Farms with Poor Welfare Using a National Database.” Preventive Veterinary Medicine 122 (3): 280–86. https://doi.org/10.1016/j.prevetmed.2015.10.014.
201	Water temperature and oxygen: The effect of triploidy on performance and metabolism in farmed Atlantic salmon (Salmo salar L.) post-smolts	2017	farmed fish	1	1		1	3												1			0	Sambraus, Florian, Rolf Erik Olsen, Mette Remen, Tom Johnny Hansen, Thomas Torgersen, and Per Gunnar Fjelldal. 2017. “Water Temperature and Oxygen: The Effect of Triploidy on Performance and Metabolism in Farmed Atlantic Salmon (Salmo Salar L.) Post-Smolts.” Aquaculture 473: 1–12. https://doi.org/10.1016/j.aquaculture.2017.01.024.
202	Industrial halal meat production and animal welfare: A review	2016	N/A	1	1		1	3												1			0	Farouk, M. M., K. M. Pufpaff, and M. Amir. 2016. “Industrial Halal Meat Production and Animal Welfare: A Review.” Meat Science 120: 60–70. https://doi.org/10.1016/j.meatsci.2016.04.023.
203	Associations between animal welfare indicators and Campylobacter spp. in broiler chickens under commercial settings: A case study	2017	broiler chickens	1	1		1	3												1			0	Alpigiani, Irene, Josè Cortinas Abrahantes, Virginie Michel, Adeline Huneau-Salaün, Marianne Chemaly, Linda Jane Keeling, Andrea Gervelmeyer, et al. 2017. “Associations between Animal Welfare Indicators and Campylobacter Spp. in Broiler Chickens under Commercial Settings: A Case Study.” Preventive Veterinary Medicine 147 (September): 186–93. https://doi.org/10.1016/j.prevetmed.2017.09.005.
204	Can technology help achieve sustainable intensification? Evidence from milk recording on Irish dairy farms	2020	dairy cows	1		1	1	3													1		0	Balaine, Lorraine, Emma J. Dillon, Doris Läpple, and John Lynch. 2020. “Can Technology Help Achieve Sustainable Intensification? Evidence from Milk Recording on Irish Dairy Farms.” Land Use Policy 92 (October 2019): 104437. https://doi.org/10.1016/j.landusepol.2019.104437.
205	Reliability of different behavioural tests for growing pigs on-farm	2019	pigs	1				1	1														0	Czycholl, Irena, Stina Menke, Carolin Straßburg, and Joachim Krieter. 2019. “Reliability of Different Behavioural Tests for Growing Pigs On-Farm.” Applied Animal Behaviour Science 213 (October 2018): 65–73. https://doi.org/10.1016/j.applanim.2019.02.004.
206	Feeding and management techniques to favour summer sheep milk and cheese production in the Mediterranean environment	2015	sheep	1	1		1	3												1			0	Sitzia, M., A. Bonanno, M. Todaro, A. Cannas, A. S. Atzori, A. H.D. Francesconi, and M. Trabalza-Marinucci. 2015. “Feeding and Management Techniques to Favour Summer Sheep Milk and Cheese Production in the Mediterranean Environment.” Small Ruminant Research 126 (S1): 43–58. https://doi.org/10.1016/j.smallrumres.2015.01.021.
207	Aseasonal sheep and goat milk production in the Mediterranean area: Physiological and technical insights	2015	sheep and goat	1	1		1	3												1			0	Todaro, M., M. Dattena, A. Acciaioli, A. Bonanno, G. Bruni, M. Caroprese, M. Mele, A. Sevi, and M. Trabalza Marinucci. 2015. “Aseasonal Sheep and Goat Milk Production in the Mediterranean Area: Physiological and Technical Insights.” Small Ruminant Research 126 (S1): 59–66. https://doi.org/10.1016/j.smallrumres.2015.01.022.
208	Reliability of sampling strategies for measuring dairy cattle welfare on commercial farms	2018	dairy cows	1	1		1	3												1			0	Os, Jennifer M.C. Van, Christoph Winckler, Julia Trieb, Soraia V. Matarazzo, Terry W. Lehenbauer, John D. Champagne, and Cassandra B. Tucker. 2018. “Reliability of Sampling Strategies for Measuring Dairy Cattle Welfare on Commercial Farms.” Journal of Dairy Science 101 (2): 1495–1504. https://doi.org/10.3168/jds.2017-13611.
209	Effects of the daily heat load duration exceeding determined heat load thresholds on activity traits of lactating dairy cows	2018	dairy cows	1	1	1	1	4															1	Heinicke, Julia, Gundula Hoffmann, Christian Ammon, Barbara Amon, and Thomas Amon. 2018. “Effects of the Daily Heat Load Duration Exceeding Determined Heat Load Thresholds on Activity Traits of Lactating Dairy Cows.” Journal of Thermal Biology 77 (August): 67–74. https://doi.org/10.1016/j.jtherbio.2018.08.012.
210	Consumer interest in environmental impact, safety, health and animal welfare aspects of modern pig production: Results of a cross-national choice experiment	2018	pigs	1			1	2							1								0	Grunert, K. G., W. I. Sonntag, V. Glanz-Chanos, and S. Forum. 2018. “Consumer Interest in Environmental Impact, Safety, Health and Animal Welfare Aspects of Modern Pig Production: Results of a Cross-National Choice Experiment.” Meat Science 137 (September 2017): 123–29. https://doi.org/10.1016/j.meatsci.2017.11.022.
211	Hair cortisol concentration in veal calves reared under two different welfare production labels	2019	beef cattle	1	1			2					1										0	Braun, Ueli, Amelie Wiest, Thomas Lutz, Barbara Riond, Martina Stirn, Monika Hilbe, Markus R. Baumgartner, and Tina Maria Binz. 2019. “Hair Cortisol Concentration in Veal Calves Reared under Two Different Welfare Production Labels.” Research in Veterinary Science 123 (January): 286–92. https://doi.org/10.1016/j.rvsc.2019.01.027.
212	Identifying welfare issues in turkey hen and tom flocks applying the transect walk method	2019	turkey	1			1	2							1								0	Marchewka, Joanna, Guro Vasdal, and Randi O. Moe. 2019. “Identifying Welfare Issues in Turkey Hen and Tom Flocks Applying the Transect Walk Method.” Poultry Science 98 (9): 3391–99. https://doi.org/10.3382/ps/pez211.
213	Application of preserved boar semen for artificial insemination: Past, present and future challenges	2019	pigs	1	1		1	3												1			0	Waberski, Dagmar, Anja Riesenbeck, Martin Schulze, Karl Fritz Weitze, and Lawrence Johnson. 2019. “Application of Preserved Boar Semen for Artificial Insemination: Past, Present and Future Challenges.” Theriogenology 137: 2–7. https://doi.org/10.1016/j.theriogenology.2019.05.030.
214	Assessment of organic shrimp farming sustainability from economic and environmental viewpoints in Bangladesh	2020	farmed shrimp			1	1	2										1					0	Dhar, Aurup Ratan, Md Taj Uddin, and Mrinal Kanti Roy. 2020. “Assessment of Organic Shrimp Farming Sustainability from Economic and Environmental Viewpoints in Bangladesh.” Environmental Research 180 (November 2019): 108879. https://doi.org/10.1016/j.envres.2019.108879.
215	Environmental monitoring in a poultry farm using an instrument developed with the internet of things concept	2020	poultry	1			1	2							1								0	Pereira, Wariston Fernando, Leonardo da Silva Fonseca, Fernando Ferrari Putti, Bruno César Góes, and Luciana de Paula Naves. 2020. “Environmental Monitoring in a Poultry Farm Using an Instrument Developed with the Internet of Things Concept.” Computers and Electronics in Agriculture 170 (January): 105257. https://doi.org/10.1016/j.compag.2020.105257.
216	Invited review: A systematic review of the effects of prolonged cow–calf contact on behavior, welfare, and productivity	2019	dairy cows	1	1		1	3												1			0	Meagher, Rebecca K., Annabelle Beaver, Daniel M. Weary, and Marina A.G. von Keyserlingk. 2019. “Invited Review: A Systematic Review of the Effects of Prolonged Cow–Calf Contact on Behavior, Welfare, and Productivity.” Journal of Dairy Science 102 (7): 5765–83. https://doi.org/10.3168/jds.2018-16021.
217	Evaluation of Indian sheep breeds of arid zone under heat stress condition	2016	sheep		1		1	2									1						0	Singh, K. Mahesh, Sanjeev Singh, Indrajit Ganguly, Anita Ganguly, Raja K. Nachiappan, Ashish Chopra, and H. K. Narula. 2016. “Evaluation of Indian Sheep Breeds of Arid Zone under Heat Stress Condition.” Small Ruminant Research 141: 113–17. https://doi.org/10.1016/j.smallrumres.2016.07.008.
218	Pen parameters for improving the performance of sheep imported from Australia to Persian Gulf feedlots	2015	sheep	1	1		1	3												1			0	Dundon, S. G., and D. G. Mayer. 2015. “Pen Parameters for Improving the Performance of Sheep Imported from Australia to Persian Gulf Feedlots.” Small Ruminant Research 126: 16–25. https://doi.org/10.1016/j.smallrumres.2015.03.004.
219	The final countdown: Continuous physiological welfare evaluation of farmed fish during common aquaculture practices before and during harvest	2018	farmed fish	1	1		1	3												1			0	Brijs, Jeroen, Erik Sandblom, Michael Axelsson, Kristina Sundell, Henrik Sundh, David Huyben, Rosita Broström, Anders Kiessling, Charlotte Berg, and Albin Gräns. 2018. “The Final Countdown: Continuous Physiological Welfare Evaluation of Farmed Fish during Common Aquaculture Practices before and during Harvest.” Aquaculture 495 (June): 903–11. https://doi.org/10.1016/j.aquaculture.2018.06.081.
220	A survey of Australian dairy farmers to investigate animal welfare risks associated with increasing scale of production	2015	dairy cows	1	1		1	3												1			0	Beggs, D. S., A. D. Fisher, E. C. Jongman, and P. E. Hemsworth. 2015. “A Survey of Australian Dairy Farmers to Investigate Animal Welfare Risks Associated with Increasing Scale of Production.” Journal of Dairy Science 98 (8): 5330–38. https://doi.org/10.3168/jds.2014-9239.
221	Animal- and management-based welfare indicators for a conventional broiler strain in 2 barn types (Louisiana barn and closed barn)	2018	broiler chickens	1	1		1	3												1			0	Louton, Helen, Shana Bergmann, Sven Reese, Michael Erhard, Josef Bachmeier, Beatrice Rösler, and Elke Rauch. 2018. “Animal- and Management-Based Welfare Indicators for a Conventional Broiler Strain in 2 Barn Types (Louisiana Barn and Closed Barn).” Poultry Science 97 (8): 2754–67. https://doi.org/10.3382/ps/pey111.
222	Neural predictive control of broiler chicken and pig growth	2018	broiler chickens and pigs	1	1		1	3												1			0	Demmers, Theo G.M., Yi Cao, Sophie Gauss, John C. Lowe, David J. Parsons, and Christopher M. Wathes. 2018. “Neural Predictive Control of Broiler Chicken and Pig Growth.” Biosystems Engineering 173: 134–42. https://doi.org/10.1016/j.biosystemseng.2018.06.022.
223	Indicators of sustainability to assess aquaculture systems	2018	farmed fish	1		1	1	3													1		0	Valenti, Wagner C., Janaina M. Kimpara, Bruno de L. Preto, and Patricia Moraes-Valenti. 2018. “Indicators of Sustainability to Assess Aquaculture Systems.” Ecological Indicators 88 (August 2017): 402–13. https://doi.org/10.1016/j.ecolind.2017.12.068.
224	Laying hens in the U.S. market: An appraisal of trends from the beginning of the 20th century to present	2019	laying hens	1	1		1	3												1			0	Kidd, M. T., and K. E. Anderson. 2019. “Laying Hens in the U.S. Market: An Appraisal of Trends from the Beginning of the 20th Century to Present.” Journal of Applied Poultry Research 28 (4): 771–84. https://doi.org/10.3382/japr/pfz043.
225	Farm scale modelling of greenhouse gas emissions from semi-intensive suckler cow beef production	2019	beef cattle	1		1	1	3													1		0	Samsonstuen, S., Bente A. Åby, Paul Crosson, Karen A. Beauchemin, H. Bonesmo, and L. Aass. 2019. “Farm Scale Modelling of Greenhouse Gas Emissions from Semi-Intensive Suckler Cow Beef Production.” Agricultural Systems 176 (July): 102670. https://doi.org/10.1016/j.agsy.2019.102670.
226	Effect of hot season on blood parameters, fecal fermentative parameters, and occurrence of Clostridium tyrobutyricum spores in feces of lactating dairy cows	2018	dairy cows	1	1	1	1	4															1	Calamari, L., P. Morera, P. Bani, A. Minuti, L. Basiricò, A. Vitali, and U. Bernabucci. 2018. “Effect of Hot Season on Blood Parameters, Fecal Fermentative Parameters, and Occurrence of Clostridium Tyrobutyricum Spores in Feces of Lactating Dairy Cows.” Journal of Dairy Science 101 (5): 4437–47. https://doi.org/10.3168/jds.2017-13693.
227	A 100-Year Review: Animal welfare in the Journal of Dairy Science—The first 100 years	2017	dairy cows	1	1		1	3												1			0	Keyserlingk, Marina A.G. von, and Daniel M. Weary. 2017. “A 100-Year Review: Animal Welfare in the Journal of Dairy Science—The First 100 Years.” Journal of Dairy Science 100 (12): 10432–44. https://doi.org/10.3168/jds.2017-13298.
228	Evaluating the Rearing condition of Rainbow Trout (Oncorhynchus Mykiss) Using Fuzzy Inference System	2020	farmed fish	1	1		1	3												1			0	Galezan, Firouzeh Hosseini, Mohammad Reza Bayati, Omid Safari, and Abbas Rohani. 2020. “Evaluating the Rearing Condition of Rainbow Trout (Oncorhynchus Mykiss) Using Fuzzy Inference System.” Aquacultural Engineering 89 (January): 102051. https://doi.org/10.1016/j.aquaeng.2020.102051.
229	A machine learning based decision aid for lameness in dairy herds using farm-based records	2020	dairy cows	1			1	2							1								0	Warner, Daniel, Elsa Vasseur, Daniel M. Lefebvre, and René Lacroix. 2020. “A Machine Learning Based Decision Aid for Lameness in Dairy Herds Using Farm-Based Records.” Computers and Electronics in Agriculture 169 (October 2019): 105193. https://doi.org/10.1016/j.compag.2019.105193.
230	Symposium review: Building a better cow—The Australian experience and future perspectives	2018	dairy cows	1	1	1	1	4															1	Pryce, J. E., T. T.T. Nguyen, M. Axford, G. Nieuwhof, and M. Shaffer. 2018. “Symposium Review: Building a Better Cow—The Australian Experience and Future Perspectives1.” Journal of Dairy Science 101 (4): 3702–13. https://doi.org/10.3168/jds.2017-13377.
231	The effects of welfare-related management practices on carcass characteristics for beef cattle	2017	beef cattle	1	1		1	3												1			0	Sonoda, Yuta, Kazato Oishi, Hajime Kumagai, Yoshikazu Aoki, and Hiroyuki Hirooka. 2017. “The Effects of Welfare-Related Management Practices on Carcass Characteristics for Beef Cattle.” Livestock Science 197 (October 2016): 112–16. https://doi.org/10.1016/j.livsci.2017.01.015.
232	Reconciling global sustainability targets and local action for food production and climate change mitigation	2019	N/A			1	1	2										1					0	Gil, Juliana D.B., Vassilis Daioglou, Martin van Ittersum, Pytrik Reidsma, Jonathan C. Doelman, Corina E. van Middelaar, and Detlef P. van Vuuren. 2019. “Reconciling Global Sustainability Targets and Local Action for Food Production and Climate Change Mitigation.” Global Environmental Change 59 (September): 101983. https://doi.org/10.1016/j.gloenvcha.2019.101983.
233	Behaviour of gilts before and at parturition after intensified human-animal contact, training to be driven, or exposure to a farrowing pen	2018	pigs		1		1	2									1						0	Brötje, Anska, Lorenz Gygax, Edna Hillmann, and Beat Wechsler. 2018. “Behaviour of Gilts before and at Parturition after Intensified Human-Animal Contact, Training to Be Driven, or Exposure to a Farrowing Pen.” Applied Animal Behaviour Science 200 (November 2017): 56–66. https://doi.org/10.1016/j.applanim.2017.11.007.
234	Farm-specific failure costs of production disorders in European organic dairy herds	2019	dairy cows	1			1	2							1								0	Soest, F. J.S. van, M. C.M. Mourits, I. Blanco-Penedo, J. Duval, N. Fall, M. Krieger, K. Sjöstrom, and H. Hogeveen. 2019. “Farm-Specific Failure Costs of Production Disorders in European Organic Dairy Herds.” Preventive Veterinary Medicine 168 (July 2018): 19–29. https://doi.org/10.1016/j.prevetmed.2019.03.029.
235	Animal-based welfare indicators of 4 slow-growing broiler genotypes for the approval in an animal welfare label program	2019	broiler chickens	1			1	2							1								0	Louton, Helen, Christiane Keppler, Michael Erhard, Otto van Tuijl, Josef Bachmeier, Klaus Damme, Sven Reese, and Elke Rauch. 2019. “Animal-Based Welfare Indicators of 4 Slow-Growing Broiler Genotypes for the Approval in an Animal Welfare Label Program.” Poultry Science 98 (6): 2326–37. https://doi.org/10.3382/ps/pez023.
236	A good taste in the meat, a good taste in the mouth – Animal welfare as an aspect of pork quality in three European countries	2016	pigs	1			1	2							1								0	Thorslund, Cecilie A.H., Peter Sandøe, Margit Dall Aaslyng, and Jesper Lassen. 2016. “A Good Taste in the Meat, a Good Taste in the Mouth – Animal Welfare as an Aspect of Pork Quality in Three European Countries.” Livestock Science 193 (April): 58–65. https://doi.org/10.1016/j.livsci.2016.09.007.
237	Traditional grazing systems in the Venetian Alps: Effects of grazing methods and environmental factors on cattle behaviour	2019	cattle	1			1	2							1								0	Scotton, Michele, and Davide Crestani. 2019. “Traditional Grazing Systems in the Venetian Alps: Effects of Grazing Methods and Environmental Factors on Cattle Behaviour.” Journal of Environmental Management 250 (September): 109480. https://doi.org/10.1016/j.jenvman.2019.109480.
238	Short communication: Detection of lameness in dairy cows using a grooming device	2018	dairy cows	1	1		1	3												1			0	Mandel, R., H. Harazy, L. Gygax, C. J. Nicol, A. Ben-David, H. R. Whay, and E. Klement. 2018. “Short Communication: Detection of Lameness in Dairy Cows Using a Grooming Device.” Journal of Dairy Science 101 (2): 1511–17. https://doi.org/10.3168/jds.2017-13207.
239	Effect of rubber mats on sow behavior and litter performance during lactation	2017	pigs	1	1		1	3												1			0	Ruff, Garth R., Monique D. Pairis-Garcia, Magnus R. Campler, Steven J. Moeller, and Anna K. Johnson. 2017. “Effect of Rubber Mats on Sow Behavior and Litter Performance during Lactation.” Livestock Science 204 (August): 65–70. https://doi.org/10.1016/j.livsci.2017.08.010.
240	Could animal welfare claims and nutritional information boost the demand for organic meat? Evidence from non-hypothetical experimental auctions	2019	N/A	1	1		1	3												1			0	Akaichi, Faical, Klaus Glenk, and Cesar Revoredo-Giha. 2019. “Could Animal Welfare Claims and Nutritional Information Boost the Demand for Organic Meat? Evidence from Non-Hypothetical Experimental Auctions.” Journal of Cleaner Production 207: 961–70. https://doi.org/10.1016/j.jclepro.2018.10.064.
241	Revealing the structure of the associations between housing system, facilities, management and welfare of commercial laying hens using Additive Bayesian Networks	2019	laying hens	1			1	2							1								0	Comin, Arianna, Alexandra Jeremiasson, Gilles Kratzer, and Linda Keeling. 2019. “Revealing the Structure of the Associations between Housing System, Facilities, Management and Welfare of Commercial Laying Hens Using Additive Bayesian Networks.” Preventive Veterinary Medicine 164 (July 2018): 23–32. https://doi.org/10.1016/j.prevetmed.2019.01.004.
242	The translation of animal welfare research into practice: The case of mixing aggression between pigs	2018	pigs	1	1		1	3												1			0	Peden, Rachel S.E., Simon P. Turner, Laura A. Boyle, and Irene Camerlink. 2018. “The Translation of Animal Welfare Research into Practice: The Case of Mixing Aggression between Pigs.” Applied Animal Behaviour Science 204 (February): 1–9. https://doi.org/10.1016/j.applanim.2018.03.003.
243	Application of the Welfare Quality protocol to dairy buffalo farms: Prevalence and reliability of selected measures	2015	buffalo	1			1	2							1								0	Rosa, G. De, F. Grasso, C. Winckler, A. Bilancione, C. Pacelli, F. Masucci, and F. Napolitano. 2015. “Application of the Welfare Quality Protocol to Dairy Buffalo Farms: Prevalence and Reliability of Selected Measures.” Journal of Dairy Science 98 (10): 6886–96. https://doi.org/10.3168/jds.2015-9350.
244	Symposium Paper: Transportation issues affecting cattle well-being and considerations for the future	2016	cattle	1	1		1	3												1			0	Schwartzkopf-Genswein, Karen, Jason Ahola, Lily Edwards-Callaway, Dan Hale, and John Paterson. 2016. “SYMPOSIUM PAPER: Transportation Issues Affecting Cattle Well-Being and Considerations for the Future.” Professional Animal Scientist 32 (6): 707–16. https://doi.org/10.15232/pas.2016-01517.
245	What can carcass-based assessments tell us about the lifetime welfare status of pigs?	2018	pigs	1	1		1	3												1			0	Carroll, G. A., L. A. Boyle, A. Hanlon, L. Collins, K. Griffin, M. Friel, D. Armstrong, and N. E. O’Connell. 2018. “What Can Carcass-Based Assessments Tell Us about the Lifetime Welfare Status of Pigs?” Livestock Science 214 (February): 98–105. https://doi.org/10.1016/j.livsci.2018.04.020.
246	Scrotal infrared digital thermography predicts effects of thermal stress on buffalo (Bubalus bubalis) semen	2018	buffalo		1		1	2									1						0	Ahirwar, Maneesh Kumar, Mukund Amritrao Kataktalware, Heartwin Amaladhas Pushpadass, Sakthivel Jeyakumar, Soumitra Jash, Sayyad Nazar, Letha Devi G, John P. Kastelic, and Kerekoppa Puttaiah Ramesha. 2018. “Scrotal Infrared Digital Thermography Predicts Effects of Thermal Stress on Buffalo (Bubalus Bubalis) Semen.” Journal of Thermal Biology 78 (September): 51–57. https://doi.org/10.1016/j.jtherbi…
247	Behavioral changes and feathering score in heat stressed broiler chickens fed diets containing different levels of propolis	2015	broiler chickens	1	1		1	3												1			0	Mahmoud, Usama Taha, Mootaz Ahmed Mohamed Abdel-Rahman, Madeha Hosni Ahmed Darwish, Todd Jay Applegate, and Heng Wei Cheng. 2015. “Behavioral Changes and Feathering Score in Heat Stressed Broiler Chickens Fed Diets Containing Different Levels of Propolis.” Applied Animal Behaviour Science 166 (1): 98–105. https://doi.org/10.1016/j.applanim.2015.03.003.
248	Key factors affecting mortality of adult ewes in extensive Australian conditions: Applications for welfare assessment	2019	sheep	1			1	2							1								0	Doughty, Amanda K., Brian Horton, Ross Corkrey, and Geoff N. Hinch. 2019. “Key Factors Affecting Mortality of Adult Ewes in Extensive Australian Conditions: Applications for Welfare Assessment.” Small Ruminant Research 170 (April 2017): 1–7. https://doi.org/10.1016/j.smallrumres.2018.10.008.
249	Vaccines and immune protection of principal Mediterranean marine fish species	2019	farmed fish	1	1	1	1	4															1	Miccoli, A., P. R. Saraceni, and G. Scapigliati. 2019. “Vaccines and Immune Protection of Principal Mediterranean Marine Fish Species.” Fish and Shellfish Immunology 94 (September): 800–809. https://doi.org/10.1016/j.fsi.2019.09.065.
250	Cooling cows with sprinklers: Effects of soaker flow rate and timing on behavioral and physiological responses to heat load and production	2019	dairy cows	1	1		1	3												1			0	Tresoldi, Grazyne, Karin E. Schütz, and Cassandra B. Tucker. 2019. “Cooling Cows with Sprinklers: Effects of Soaker Flow Rate and Timing on Behavioral and Physiological Responses to Heat Load and Production.” Journal of Dairy Science 102 (1): 528–38. https://doi.org/10.3168/jds.2018-14962.
251	The use of a shaded area during farrowing and lactation in sows kept outdoors	2018	pigs	1	1		1	3												1			0	Schild, Sarah Lina A., Lena Rangstrup-Christensen, Marianne Bonde, and Lene J. Pedersen. 2018. “The Use of a Shaded Area during Farrowing and Lactation in Sows Kept Outdoors.” Applied Animal Behaviour Science 209 (August): 22–29. https://doi.org/10.1016/j.applanim.2018.08.019.
252	The relation between technical farm performance and antimicrobial use of broiler farms	2020	broiler chickens	1			1	2							1								0	Roskam, J.L., A.G.J.M. Oude Lansink, and H.W. Saatkamp. 2019. “The Relation between Technical Farm Performance and Antimicrobial Use of Broiler Farms.” Poultry Science 99 (3): 1349–56. https://doi.org/10.1016/j.psj.2019.10.054.
253	On-farm qualitative behaviour assessment in sheep: Repeated measurements across time, and association with physical indicators of flock health and welfare	2016	sheep	1	1			2					1										0	Phythian, Clare J., Eleni Michalopoulou, Peter J. Cripps, Jennifer S. Duncan, and Françoise Wemelsfelder. 2016. “On-Farm Qualitative Behaviour Assessment in Sheep: Repeated Measurements across Time, and Association with Physical Indicators of Flock Health and Welfare.” Applied Animal Behaviour Science 175: 23–31. https://doi.org/10.1016/j.applanim.2015.11.013.
254	Broiler chickens dead on arrival: associated risk factors and welfare indicators	2017	broiler chickens	1	1		1	3												1			0	Jacobs, Leonie, Evelyne Delezie, Luc Duchateau, Klara Goethals, and Frank A.M. Tuyttens. 2017. “Animal Well-Being and Behavior: Broiler Chickens Dead on Arrival: Associated Risk Factors and Welfare Indicators.” Poultry Science 96 (2): 259–65. https://doi.org/10.3382/ps/pew353.
255	What is artificial meat and what does it mean for the future of the meat industry?	2015	N/A	1	1	1	1	4															1	Bonny, Sarah P.F., Graham E. Gardner, David W. Pethick, and Jean François Hocquette. 2015. “What Is Artificial Meat and What Does It Mean for the Future of the Meat Industry?” Journal of Integrative Agriculture 14 (2): 255–63. https://doi.org/10.1016/S2095-3119(14)60888-1.
256	Better Management Practices for sustainable small-scale shrimp farming	2019	farmed shrimp	1	1	1	1	4															1	Sivaraman, Iyemperumal, M. Krishnan, and Kalidoss Radhakrishnan. 2019. “Better Management Practices for Sustainable Small-Scale Shrimp Farming.” Journal of Cleaner Production 214: 559–72. https://doi.org/10.1016/j.jclepro.2018.12.172.
257	Progress in pain management to improve small ruminant farm welfare	2016	ruminants	1	1		1	3												1			0	Windsor, P. A., S. Lomax, and P. White. 2016. “Progress in Pain Management to Improve Small Ruminant Farm Welfare.” Small Ruminant Research 142: 55–57. https://doi.org/10.1016/j.smallrumres.2016.03.024.
258	Using Evolutionary Operation technique to evaluate different management initiatives at herd level	2016	pigs	1	1		1	3												1			0	Andersen, Heidi M.L., Erik Jørgensen, and Lene J. Pedersen. 2016. “Using Evolutionary Operation Technique to Evaluate Different Management Initiatives at Herd Level.” Livestock Science 187: 109–13. https://doi.org/10.1016/j.livsci.2016.03.006.
259	Hair coat condition: A valid and reliable indicator for on-farm welfare assessment in adult dairy goats	2015	goats - dairy	1	1			2					1										0	Battini, Monica, Tanja Peric, Inês Ajuda, Ana Vieira, Lilia Grosso, Sara Barbieri, George Stilwell, et al. 2015. “Hair Coat Condition: A Valid and Reliable Indicator for on-Farm Welfare Assessment in Adult Dairy Goats.” Small Ruminant Research 123 (2–3): 197–203. https://doi.org/10.1016/j.smallrumres.2014.12.009.
260	Eutrophication and climate change impacts of a case study of New Zealand beef to the European market	2020	beef cattle			1	1	2										1					0	Payen, Sandra, Shelley Falconer, Bill Carlson, Wei Yang, and Stewart Ledgard. 2020. “Eutrophication and Climate Change Impacts of a Case Study of New Zealand Beef to the European Market.” Science of the Total Environment 710: 136120. https://doi.org/10.1016/j.scitotenv.2019.136120.
261	Multivariate factor analysis reveals the key role of management in integrated multitrophic aquaculture of veta la Palma (Spain)	2018	farmed fish	1	1		1	3												1			0	Fernández-Rodríguez, M. J., A. Milstein, A. Jiménez-Rodríguez, N. Mazuelos, M. Medialdea, and L. Serrano. 2018. “Multivariate Factor Analysis Reveals the Key Role of Management in Integrated Multitrophic Aquaculture of Veta La Palma (Spain).” Aquaculture 495 (August 2017): 484–95. https://doi.org/10.1016/j.aquaculture.2018.06.032.
262	A case–control study to estimate the effects of acute clinical infection with the Schmallenberg virus on milk yield, fertility and veterinary costs in Swiss dairy herds	2016	dairy cows	1	1		1	3												1			0	Wüthrich, M., I. Lechner, M. Aebi, A. Vögtlin, H. Posthaus, G. Schüpbach-Regula, and M. Meylan. 2016. “A Case-Control Study to Estimate the Effects of Acute Clinical Infection with the Schmallenberg Virus on Milk Yield, Fertility and Veterinary Costs in Swiss Dairy Herds.” Preventive Veterinary Medicine 126: 54–65. https://doi.org/10.1016/j.prevetmed.2016.01.021.
263	Laying hen production and welfare in enriched colony cages at different stocking densities	2019	laying hens	1	1		1	3												1			0	Weimer, S. L., C. I. Robison, R. J. Tempelman, D. R. Jones, and D. M. Karcher. 2019. “Laying Hen Production and Welfare in Enriched Colony Cages at Different Stocking Densities.” Poultry Science 98 (9): 3578–86. https://doi.org/10.3382/ps/pez107.
264	Development of a prognostic tool for the occurrence of feather pecking and cannibalism in laying hens	2018	laying hens		1		1	2									1						0	Kaesberg, A. K.U., H. Louton, M. Erhard, P. Schmidt, M. Zepp, F. Helmer, and A. Schwarzer. 2018. “Development of a Prognostic Tool for the Occurrence of Feather Pecking and Cannibalism in Laying Hens.” Poultry Science 97 (3): 820–33. https://doi.org/10.3382/ps/pex369.
265	Establishment of a non-invasive method for stress evaluation in farmed salmon based on direct fecal corticoid metabolites measurement	2017	farmed fish	1	1		1	3												1			0	Cao, Yanran, Ann Kristin Tveten, and Anne Stene. 2017. “Establishment of a Non-Invasive Method for Stress Evaluation in Farmed Salmon Based on Direct Fecal Corticoid Metabolites Measurement.” Fish and Shellfish Immunology 66: 317–24. https://doi.org/10.1016/j.fsi.2017.04.012.
266	Cryptosporidium infection is associated with reduced growth and diarrhoea in goats beyond weaning	2018	goats - dairy	1	1		1	3												1			0	Jacobson, Caroline, Khalid Al-Habsi, Una Ryan, Andrew Williams, Fiona Anderson, Rongchang Yang, Sam Abraham, and David Miller. 2018. “Cryptosporidium Infection Is Associated with Reduced Growth and Diarrhoea in Goats beyond Weaning.” Veterinary Parasitology 260 (July): 30–37. https://doi.org/10.1016/j.vetpar.2018.07.005.
267	Towards a system-specific framework for the sustainability evaluation of low-input ruminant meat production systems in developing countries	2018	ruminants	1	1	1	1	4															1	Marandure, Tawanda, Godswill Makombe, Kennedy Dzama, Willem Hoffmann, and Cletos Mapiye. 2018. “Towards a System-Specific Framework for the Sustainability Evaluation of Low-Input Ruminant Meat Production Systems in Developing Countries.” Ecological Indicators 85 (November 2017): 1081–91. https://doi.org/10.1016/j.ecolind.2017.11.015.
268	Consistency over time of animal-based welfare indicators as a further step for developing a welfare assessment monitoring scheme: The case of the Animal Welfare Indicators protocol for dairy goats	2017	goats - dairy	1	1			2					1										0	Can, E., A. Vieira, M. Battini, S. Mattiello, and G. Stilwell. 2017. “Consistency over Time of Animal-Based Welfare Indicators as a Further Step for Developing a Welfare Assessment Monitoring Scheme: The Case of the Animal Welfare Indicators Protocol for Dairy Goats.” Journal of Dairy Science 100 (11): 9194–9204. https://doi.org/10.3168/jds.2017-12825.
269	In vitro assessment of the effects of temperature on phagocytosis, reactive oxygen species production and apoptosis in bovine polymorphonuclear cells	2016	dairy cows		1			1		1													0	Lecchi, Cristina, Nicola Rota, Andrea Vitali, Fabrizio Ceciliani, and Nicola Lacetera. 2016. “In Vitro Assessment of the Effects of Temperature on Phagocytosis, Reactive Oxygen Species Production and Apoptosis in Bovine Polymorphonuclear Cells.” Veterinary Immunology and Immunopathology 182: 89–94. https://doi.org/10.1016/j.vetimm.2016.10.007.
270	Development and application of a protocol to evaluate herd welfare in Dutch dairy farms	2015	dairy cows	1	1		1	3												1			0	Metz, J. H.M., T. Dijkstra, P. Franken, and K. Frankena. 2015. “Development and Application of a Protocol to Evaluate Herd Welfare in Dutch Dairy Farms.” Livestock Science 180: 183–93. https://doi.org/10.1016/j.livsci.2015.07.002.
271	Optimizing management of dairy goat farms through individual animal data interpretation: A case study of smart farming in Spain	2019	goats - dairy				1	1				1											0	Belanche, Alejandro, A. Ignacio Martín-García, Javier Fernández-Álvarez, Javier Pleguezuelos, Ángel R. Mantecón, and David R. Yáñez-Ruiz. 2019. “Optimizing Management of Dairy Goat Farms through Individual Animal Data Interpretation: A Case Study of Smart Farming in Spain.” Agricultural Systems 173 (February): 27–38. https://doi.org/10.1016/j.agsy.2019.02.002.
272	The relationship between selected physiological post-mortem measures and an overall pig welfare assessment from farm to slaughter	2015	pigs	1	1		1	3												1			0	Brandt, P., M. D. Aaslyng, T. Rousing, S. L.Aa Schild, and M. S. Herskin. 2015. “The Relationship between Selected Physiological Post-Mortem Measures and an Overall Pig Welfare Assessment from Farm to Slaughter.” Livestock Science 180: 194–202. https://doi.org/10.1016/j.livsci.2015.07.007.
273	Cytokines expression in alpacas and llamas exposed to cold stress	2016	camelids	1	1		1	3												1			0	Arias, Nino, Billie Velapatiño, Armando Hung, and Jaime Cok. 2016. “Cytokines Expression in Alpacas and Llamas Exposed to Cold Stress.” Small Ruminant Research 141: 135–40. https://doi.org/10.1016/j.smallrumres.2016.07.016.
274	Livestock and human use of land: Productivity trends and dietary choices as drivers of future land and carbon dynamics	2017	N/A	1		1	1	3													1		0	Weindl, Isabelle, Alexander Popp, Benjamin Leon Bodirsky, Susanne Rolinski, Hermann Lotze-Campen, Anne Biewald, Florian Humpenöder, Jan Philipp Dietrich, and Miodrag Stevanović. 2017. “Livestock and Human Use of Land: Productivity Trends and Dietary Choices as Drivers of Future Land and Carbon Dynamics.” Global and Planetary Change 159 (October): 1–10. https://doi.org/10.1016/j.gloplacha.2017.10.…
275	Is tail biting in growing pigs reduced by a prolonged suckling period?	2019	pigs	1	1		1	3												1			0	Naya, Ashley, Imke Traulsen, Marvin Gertz, Mario Hasler, Onno Burfeind, Elisabeth große Beilage, and Joachim Krieter. 2019. “Is Tail Biting in Growing Pigs Reduced by a Prolonged Suckling Period?” Applied Animal Behaviour Science 211 (November 2018): 41–46. https://doi.org/10.1016/j.applanim.2018.10.020.
276	Climate change mitigation through intensified pasture management: Estimating greenhouse gas emissions on cattle farms in the Brazilian Amazon	2017	cattle	1		1	1	3													1		0	Bogaerts, Meghan, Lora Cirhigiri, Ian Robinson, Mikaela Rodkin, Reem Hajjar, Ciniro Costa Junior, and Peter Newton. 2017. “Climate Change Mitigation through Intensified Pasture Management: Estimating Greenhouse Gas Emissions on Cattle Farms in the Brazilian Amazon.” Journal of Cleaner Production 162: 1539–50. https://doi.org/10.1016/j.jclepro.2017.06.130.
277	Review of priority welfare issues of commercially raised bison in North America	2019	buffalo	1	1		1	3												1			0	Rioja-Lang, Fiona C., Jayson K. Galbraith, Robert B. McCorkell, Jeffrey M. Spooner, and John S. Church. 2019. “Review of Priority Welfare Issues of Commercially Raised Bison in North America.” Applied Animal Behaviour Science 210 (August 2018): 1–8. https://doi.org/10.1016/j.applanim.2018.10.014.
278	The effects of stocking density on the hematology, plasma protein profile and immunoglobulin production of juvenile tambaqui (Colossoma macropomum) farmed in Brazil	2019	farmed fish	1	1		1	3												1			0	Costa, Oscar Tadeu Ferreira da, Lucas Castanhola Dias, Cacilda Satomy Yano Malmann, César Augusto de Lima Ferreira, Iracimar Batista do Carmo, Andrew Georg Wischneski, Rafael Luckwu de Sousa, Bruno Adan Sagratzki Cavero, Juliana Luiza Varjão Lameiras, and Maria Cristina Dos-Santos. 2019. “The Effects of Stocking Density on the Hematology, Plasma Protein Profile and Immunoglobulin Production of Ju…
279	Live transport of rainbow trout (Onchorhynchus mykiss) and subsequent live storage in market: Water quality, stress and welfareconsiderations	2016	farmed fish	1	1		1	3												1			0	Shabani, Fazli, Ulf Erikson, Elvira Beli, and Agim Rexhepi. 2016. “Live Transport of Rainbow Trout (Onchorhynchus Mykiss) and Subsequent Live Storage in Market: Water Quality, Stress and Welfare Considerations.” Aquaculture 453: 110–15. https://doi.org/10.1016/j.aquaculture.2015.11.040.
280	The transect method: a novel approach to on-farm welfare assessment of commercial turkeys	2015	turkey	1			1	2							1								0	Marchewka, Joanna, Inma Estevez, Giuseppe Vezzoli, Valentina Ferrante, and Maja M. Makagon. 2015. “The Transect Method: A Novel Approach to on-Farm Welfare Assessment of Commercial Turkeys.” Poultry Science 94 (1): 7–16. https://doi.org/10.3382/ps/peu026.
281	A novel emotional and cognitive approach to welfare phenotyping in rainbow trout exposed to poor water quality	2019	farmed fish	1	1			2					1										0	Colson, V., A. Mure, C. Valotaire, J. M. Le Calvez, L. Goardon, L. Labbé, I. Leguen, and P. Prunet. 2019. “A Novel Emotional and Cognitive Approach to Welfare Phenotyping in Rainbow Trout Exposed to Poor Water Quality.” Applied Animal Behaviour Science 210 (March): 103–12. https://doi.org/10.1016/j.applanim.2018.10.010.
282	The potential of the transect method for early detection of welfare problems in broiler chickens	2019	broiler chickens	1	1		1	3												1			0	BenSassi, N., X. Averós, and I. Estevez. 2019. “The Potential of the Transect Method for Early Detection of Welfare Problems in Broiler Chickens.” Poultry Science 98 (2): 522–32. https://doi.org/10.3382/ps/pey374.
283	Effect of cooled perches on physiological parameters of caged White Leghorn hens exposed to cyclic heat	2019	laying hens	1	1	1	1	4															1	Hu, J. Y., P. Y. Hester, M. M. Makagon, Y. Xiong, R. S. Gates, and H. W. Cheng. 2019. “Effect of Cooled Perches on Physiological Parameters of Caged White Leghorn Hens Exposed to Cyclic Heat.” Poultry Science 98 (6): 2317–25. https://doi.org/10.3382/ps/pez012.
284	Comparative evaluation of haematological parameters and erythrocyte membrane stability in pregnant and lactating goats in different seasons of tropical Savannah	2017	goats - dairy	1	1		1	3												1			0	Habibu, B., H. J. Makun, L. S. Yaqub, H. U. Buhari, T. Aluwong, and M. U. Kawu. 2017. “Comparative Evaluation of Haematological Parameters and Erythrocyte Membrane Stability in Pregnant and Lactating Goats in Different Seasons of Tropical Savannah.” Theriogenology 99: 30–35. https://doi.org/10.1016/j.theriogenology.2017.05.004.
285	Relationships between welfare and reproductive performance in French dairy herds	2019	dairy cows	1	1		1	3												1			0	Grimard, B., A. de Boyer des Roches, M. Coignard, A. Lehébel, A. Chuiton, L. Mounier, I. Veissier, R. Guatteo, and N. Bareille. 2019. “Relationships between Welfare and Reproductive Performance in French Dairy Herds.” Veterinary Journal 248: 1–7. https://doi.org/10.1016/j.tvjl.2019.03.006.
286	A prospective exploration of farm, farmer, and animal characteristics in human-animal relationships: An epidemiological survey	2016	dairy cows	1	1		1	3												1			0	Roches, Alice de Boyer des, Isabelle Veissier, Xavier Boivin, Emmanuelle Gilot-Fromont, and Luc Mounier. 2016. “A Prospective Exploration of Farm, Farmer, and Animal Characteristics in Human-Animal Relationships: An Epidemiological Survey.” Journal of Dairy Science 99 (7): 5573–85. https://doi.org/10.3168/jds.2015-10633.
287	Impact of maternal heat stress at insemination on the subsequent reproductive performance of Holstein, Brown Swiss, and their crosses	2015	dairy cows		1		1	2									1						0	El-Tarabany, Mahmoud S., and Akram A. El-Tarabany. 2015. “Impact of Maternal Heat Stress at Insemination on the Subsequent Reproductive Performance of Holstein, Brown Swiss, and Their Crosses.” Theriogenology 84 (9): 1523–29. https://doi.org/10.1016/j.theriogenology.2015.07.040.
288	Transforming organic prawn farming in Bangladesh: Potentials and challenges	2018	farmed shrimp	1	1	1	1	4															1	Ahmed, Nesar, Shirley Thompson, and Marion Glaser. 2018. “Transforming Organic Prawn Farming in Bangladesh: Potentials and Challenges.” Journal of Cleaner Production 172: 3806–16. https://doi.org/10.1016/j.jclepro.2017.06.110.
289	Involving the animal as a contributor in design to overcome animal welfare related trade-offs: The dust bath unit as an example	2016	laying hens	1		1	1	3													1		0	Weeghel, H. J.Ellen van, A. P.Bram Bos, Sierk F. Spoelstra, and Peter W.G. Groot Koerkamp. 2016. “Involving the Animal as a Contributor in Design to Overcome Animal Welfare Related Trade-Offs: The Dust Bath Unit as an Example.” Biosystems Engineering 145: 76–92. https://doi.org/10.1016/j.biosystemseng.2016.02.015.
290	Trading off animal welfare and production goals: Brazilian dairy farmers' perspectives on calf dehorning	2016	dairy cows	1			1	2							1								0	Cardoso, Clarissa Silva, Marina A.G. von Keyserlingk, and Maria José Hötzel. 2016. “Trading off Animal Welfare and Production Goals: Brazilian Dairy Farmers’ Perspectives on Calf Dehorning.” Livestock Science 187: 102–8. https://doi.org/10.1016/j.livsci.2016.02.010.
291	The application of cluster analysis methods in assessment of daily physical activity of dairy cows milked in the Voluntary Milking System	2017	dairy cows	1	1		1	3												1			0	Adamczyk, Krzysztof, Dominika Cywicka, Piotr Herbut, and Estera Trześniowska. 2017. “The Application of Cluster Analysis Methods in Assessment of Daily Physical Activity of Dairy Cows Milked in the Voluntary Milking System.” Computers and Electronics in Agriculture 141: 65–72. https://doi.org/10.1016/j.compag.2017.07.007.
292	Animal health and welfare planning improves udder health and cleanliness but not leg health in Austrian dairy herds	2015	dairy cows	1			1	2							1								0	Tremetsberger, Lukas, Christine Leeb, and Christoph Winckler. 2015. “Animal Health and Welfare Planning Improves Udder Health and Cleanliness but Not Leg Health in Austrian Dairy Herds.” Journal of Dairy Science 98 (10): 6801–11. https://doi.org/10.3168/jds.2014-9084.
293	Performance, behavior, and health of male broilers and laying hens of 2 dual-purpose chicken genotypes	2018	broiler chickens	1			1	2							1								0	Lambertz, C., K. Wuthijaree, and M. Gauly. 2018. “Performance, Behavior, and Health of Male Broilers and Laying Hens of 2 Dual-Purpose Chicken Genotypes.” Poultry Science 97 (10): 3564–76. https://doi.org/10.3382/ps/pey223.
294	An evaluation of environmental, intrinsic and pre- and post-slaughter risk factors associated to dark-cutting beef in a Federal Inspected Type slaughter plant	2019	beef cattle	1	1		1	3												1			0	Loredo-Osti, Jorge, Eduardo Sánchez-López, Alberto Barreras-Serrano, Fernando Figueroa-Saavedra, Cristina Pérez-Linares, Miguel Ruiz-Albarrán, and Miguel Ángel Domínguez-Muñoz. 2019. “An Evaluation of Environmental, Intrinsic and Pre- and Post-Slaughter Risk Factors Associated to Dark-Cutting Beef in a Federal Inspected Type Slaughter Plant.” Meat Science 150 (September 2018): 85–92. https://doi.…
295	Efficient halal bleeding, animal handling, and welfare: A holistic approach for meat quality	2016	N/A	1	1		1	3												1			0	Aghwan, Z. A., A. U. Bello, A. A. Abubakar, J. C. Imlan, and A. Q. Sazili. 2016. “Efficient Halal Bleeding, Animal Handling, and Welfare: A Holistic Approach for Meat Quality.” Meat Science 121: 420–28. https://doi.org/10.1016/j.meatsci.2016.06.028.
296	Factors associated with specific health, welfare and reproductive performance indicators in pig herds from five EU countries	2018	pigs	1	1		1	3												1			0	Chantziaras, Ilias, Jeroen Dewulf, Tommy Van Limbergen, Marlijn Klinkenberg, Andreas Palzer, Carlos Pineiro, Vivi Aarestrup Moustsen, Jarkko Niemi, Ilias Kyriazakis, and Dominiek Maes. 2018. “Factors Associated with Specific Health, Welfare and Reproductive Performance Indicators in Pig Herds from Five EU Countries.” Preventive Veterinary Medicine 159 (September): 106–14. https://doi.org/10.1016/…
297	Identifying use and non-use values of animal welfare: Evidence from Swedish dairy agriculture	2015	dairy cows	1	1		1	3												1			0	Hansson, Helena, and Carl Johan Lagerkvist. 2015. “Identifying Use and Non-Use Values of Animal Welfare: Evidence from Swedish Dairy Agriculture.” Food Policy 50: 35–42. https://doi.org/10.1016/j.foodpol.2014.10.012.
298	Review: Advantages and limitations of dairy efficiency measures and the effects of nutrition and feeding management interventions	2017	dairy cows	1	1		1	3												1			0	Ondarza, M. B. de, and J. M. Tricarico. 2017. “REVIEW: Advantages and Limitations of Dairy Efficiency Measures and the Effects of Nutrition and Feeding Management Interventions.” Professional Animal Scientist 33 (4): 393–400. https://doi.org/10.15232/pas.2017-01624.
299	Change it or perish? Drug resistance and the dynamics of livestock farm practices	2018	N/A	1			1	2							1								0	Bellet, Camille. 2018. “Change It or Perish? Drug Resistance and the Dynamics of Livestock Farm Practices.” Journal of Rural Studies 63 (September): 57–64. https://doi.org/10.1016/j.jrurstud.2018.08.016.
300	Influences on the avoidance and approach behaviour of dairy goats towards an unfamiliar human—An on-farm study	2016	goats - dairy	1			1	2							1								0	Mersmann, Dorit, Claudia Schmied-Wagner, Eva Nordmann, Christine Graml, and Susanne Waiblinger. 2016. “Influences on the Avoidance and Approach Behaviour of Dairy Goats towards an Unfamiliar Human-An on-Farm Study.” Applied Animal Behaviour Science 179: 60–73. https://doi.org/10.1016/j.applanim.2016.02.009.
301	Life cycle assessment for rainbow trout (Oncorhynchus mykiss) production systems: a case study for Iran	2015	farmed fish			1	1	2										1					0	Dekamin, Majid, Hadi Veisi, Edwin Safari, Houman Liaghati, Korus Khoshbakht, and Mohammad G. Dekamin. 2015. “Life Cycle Assessment for Rainbow Trout (Oncorhynchus Mykiss) Production Systems: A Case Study for Iran.” Journal of Cleaner Production 91: 43–55. https://doi.org/10.1016/j.jclepro.2014.12.006.
302	Controlling hepatitis E virus in the pig production sector: Assessment of the technical and behavioural feasibility of on-farm risk mitigation strategies	2020	pigs	1			1	2							1								0	Teixeira-Costa, Charlotte, Mathieu Andraud, Nicolas Rose, and Morgane Salines. 2020. “Controlling Hepatitis E Virus in the Pig Production Sector: Assessment of the Technical and Behavioural Feasibility of on-Farm Risk Mitigation Strategies.” Preventive Veterinary Medicine 175 (September 2019): 104866. https://doi.org/10.1016/j.prevetmed.2019.104866.
303	Prospects and pitfalls of using heart rate bio-loggers to assess the welfare of rainbow trout (Oncorhynchus mykiss) in aquaculture	2019	farmed fish	1	1		1	3												1			0	Brijs, J., E. Sandblom, M. Rosengren, K. Sundell, C. Berg, M. Axelsson, and A. Gräns. 2019. “Prospects and Pitfalls of Using Heart Rate Bio-Loggers to Assess the Welfare of Rainbow Trout (Oncorhynchus Mykiss) in Aquaculture.” Aquaculture 509 (April): 188–97. https://doi.org/10.1016/j.aquaculture.2019.05.007.
304	Effect of acute stressors, adrenocorticotropic hormone administration, and cortisol release on milk yield, the expression of key genes, proliferation, and apoptosis in goat mammary epithelial cells	2018	goats - dairy	1	1		1	3												1			0	Bomfim, G. F., G. K.F. Merighe, S. A. de Oliveira, and J. A. Negrao. 2018. “Effect of Acute Stressors, Adrenocorticotropic Hormone Administration, and Cortisol Release on Milk Yield, the Expression of Key Genes, Proliferation, and Apoptosis in Goat Mammary Epithelial Cells.” Journal of Dairy Science 101 (7): 6486–96. https://doi.org/10.3168/jds.2017-14123.
305	Consistency of temperament traits and their relationships with milk yield in lactating primiparous F1 Holstein - Gyr cows	2020	dairy cows		1		1	2									1						0	Marçal-Pedroza, Maria G., Mariana M. Campos, Luiz Gustavo R. Pereira, Fernanda S. Machado, Thierry R. Tomich, Mateus J.R. Paranhos da Costa, and Aline C. SanťAnna. 2020. “Consistency of Temperament Traits and Their Relationships with Milk Yield in Lactating Primiparous F1 Holstein - Gyr Cows.” Applied Animal Behaviour Science 222 (September 2019). https://doi.org/10.1016/j.applanim.2019.104881.
306	Social personality in sheep: Can social strategies predict individual differences in cognitive abilities, morphology features, and reproductive success?	2019	sheep	1	1		1	3												1			0	Miranda-de la Lama, Genaro C., María Pascual-Alonso, Lorena Aguayo-Ulloa, Wilmer S. Sepúlveda, Morris Villarroel, and Gustavo A. María. 2019. “Social Personality in Sheep: Can Social Strategies Predict Individual Differences in Cognitive Abilities, Morphology Features, and Reproductive Success?” Journal of Veterinary Behavior 31: 82–91. https://doi.org/10.1016/j.jveb.2019.03.005.
307	Small ruminants’ welfare assessment—Dairy goat as an example	2016	goats - dairy	1	1		1	3												1			0	Stilwell, George. 2016. “Small Ruminants’ Welfare Assessment—Dairy Goat as an Example.” Small Ruminant Research 142: 51–54. https://doi.org/10.1016/j.smallrumres.2016.02.014.
308	Development of predictive models for boar semen quality	2019	pigs		1		1	2									1						0	Kuhlgatz, D. A., C. Kuhlgatz, M. Aepli, B. Schumann, R. Grossfeld, R. Bortfeldt, U. Jakop, M. Jung, and M. Schulze. 2019. “Development of Predictive Models for Boar Semen Quality.” Theriogenology 134: 129–40. https://doi.org/10.1016/j.theriogenology.2019.05.024.
309	What functional proteomic and biochemical analysis tell us about animal stress in beef?	2020	beef cattle	1	1		1	3												1			0	Díaz, F., A. Díaz-Luis, V. Sierra, Y. Diñeiro, P. González, S. García-Torres, D. Tejerina, et al. 2020. “What Functional Proteomic and Biochemical Analysis Tell Us about Animal Stress in Beef?” Journal of Proteomics 218 (July 2019): 103722. https://doi.org/10.1016/j.jprot.2020.103722.
310	Analysis of reasons for sow culling and seasonal effects on reproductive disorders in Southern China	2015	pigs	1	1		1	3												1			0	Zhao, Yunxiang, Xiaohong Liu, Delin Mo, Qingsen Chen, and Yaosheng Chen. 2015. “Analysis of Reasons for Sow Culling and Seasonal Effects on Reproductive Disorders in Southern China.” Animal Reproduction Science 159: 191–97. https://doi.org/10.1016/j.anireprosci.2015.06.018.
311	Assessing cattle welfare at slaughter – Why is it important and what challenges are faced?	2018	cattle	1	1		1	3												1			0	Wigham, Eleanor E., Andy Butterworth, and Steve Wotton. 2018. “Assessing Cattle Welfare at Slaughter – Why Is It Important and What Challenges Are Faced?” Meat Science 145 (June): 171–77. https://doi.org/10.1016/j.meatsci.2018.06.010.
312	Effects of structural environmental enrichment on welfare of juvenile seabream (Sparus aurata)	2019	farmed fish	1	1		1	3												1			0	Arechavala-Lopez, P., C. Diaz-Gil, J. L. Saraiva, D. Moranta, M. F. Castanheira, S. Nuñez-Velázquez, S. Ledesma-Corvi, M. R. Mora-Ruiz, and A. Grau. 2019. “Effects of Structural Environmental Enrichment on Welfare of Juvenile Seabream (Sparus Aurata).” Aquaculture Reports 15 (September): 100224. https://doi.org/10.1016/j.aqrep.2019.100224.
313	Is low-input dairy farming more climate friendly? A meta-analysis of the carbon footprints of different production systems	2019	dairy cows	1		1	1	3													1		0	Lorenz, Heike, Thorsten Reinsch, Sebastian Hess, and Friedhelm Taube. 2019. “Is Low-Input Dairy Farming More Climate Friendly? A Meta-Analysis of the Carbon Footprints of Different Production Systems.” Journal of Cleaner Production 211: 161–70. https://doi.org/10.1016/j.jclepro.2018.11.113.
314	How business actors can contribute to sustainability transitions: A case study on the ongoing animal welfare transition in the German egg industry	2018	laying hens	1			1	2							1								0	Hörisch, Jacob. 2018. “How Business Actors Can Contribute to Sustainability Transitions: A Case Study on the Ongoing Animal Welfare Transition in the German Egg Industry.” Journal of Cleaner Production 201: 1155–65. https://doi.org/10.1016/j.jclepro.2018.08.031.
315	The technical and economic impact of veterinary interventions aimed at reducing antimicrobial use on broiler farms	2019	broiler chickens	1			1	2							1								0	Roskam, J. L., A. G.J.M.Oude Lansink, and H. W. Saatkamp. 2019. “The Technical and Economic Impact of Veterinary Interventions Aimed at Reducing Antimicrobial Use on Broiler Farms.” Poultry Science 98 (12): 6644–58. https://doi.org/10.3382/ps/pez517.
316	Factors affecting the adoption of on-farm milk safety measures in Northern China — An examination from the perspective of farm size and production type	2019	dairy cows	1			1	2							1								0	Yang, Xin ran, Kevin Z. Chen, and Xiang zhi Kong. 2019. “Factors Affecting the Adoption of On-Farm Milk Safety Measures in Northern China — An Examination from the Perspective of Farm Size and Production Type.” Journal of Integrative Agriculture 18 (2): 471–81. https://doi.org/10.1016/S2095-3119(19)62567-0.
317	Effect of feed allowance at pasture on the lying behaviour of dairy cows	2019	dairy cows	1	1			2					1										0	O’Driscoll, Keelin, Eva Lewis, and Emer Kennedy. 2019. “Effect of Feed Allowance at Pasture on the Lying Behaviour of Dairy Cows.” Applied Animal Behaviour Science 213 (February): 40–46. https://doi.org/10.1016/j.applanim.2019.02.002.
318	Livestock dynamics under changing economy and climate in Mongolia	2019	N/A			1	1	2										1					0	Xu, Yecheng, Y. Zhang, Jiquan Chen, and Ranjeet John. 2019. “Livestock Dynamics under Changing Economy and Climate in Mongolia.” Land Use Policy 88 (July): 104120. https://doi.org/10.1016/j.landusepol.2019.104120.
319	Assessment of welfare of Brazilian and Belgian broiler flocks using the Welfare Quality protocol	2015	broiler chickens	1	1		1	3												1			0	Tuyttens, F. A.M., J. F. Federici, R. F. Vanderhasselt, K. Goethals, L. Duchateau, E. C.O. Sans, and C. F.M. Molento. 2015. “Assessment of Welfare of Brazilian and Belgian Broiler Flocks Using the Welfare Quality Protocol.” Poultry Science 94 (8): 1758–66. https://doi.org/10.3382/ps/pev167.
320	Nanoencapsulated clove essential oil applied in low dose decreases stress in farmed gilthead seabream (Sparus aurata L.) during slaughter by hypothermia in ice slurry	2019	farmed fish	1	1		1	3												1			0	López-Cánovas, Amanda E., Isabel Cabas, María Ros-Chumillas, Laura Navarro-Segura, Antonio López-Gómez, and Alfonsa García-Ayala. 2019. “Nanoencapsulated Clove Essential Oil Applied in Low Dose Decreases Stress in Farmed Gilthead Seabream (Sparus Aurata L.) during Slaughter by Hypothermia in Ice Slurry.” Aquaculture 504 (February): 437–45. https://doi.org/10.1016/j.aquaculture.2019.02.003.
321	Frothy saliva—A novel indicator to assess stereotypies in sows?	2020	pigs	1				1	1														0	Friedrich, Lena, Joachim Krieter, Nicole Kemper, and Irena Czycholl. 2020. “Frothy Saliva—A Novel Indicator to Assess Stereotypies in Sows?” Applied Animal Behaviour Science 222 (October). https://doi.org/10.1016/j.applanim.2019.104897.
322	Evaluation of beef herd responses to unfamiliar humans and potential influencing factors: An exploratory survey on French farms	2018	cattle	1	1		1	3												1			0	Destrez, Alexandra, Emmanuelle Haslin, Gwendoline Elluin, Claire Gaillard, Nathalie Hostiou, Florian Dasse, Céline Zanella, and Xavier Boivin. 2018. “Evaluation of Beef Herd Responses to Unfamiliar Humans and Potential Influencing Factors: An Exploratory Survey on French Farms.” Livestock Science 212 (January): 7–13. https://doi.org/10.1016/j.livsci.2018.03.011.
323	Effects of high-sugar grasses and improved manure management on the environmental footprint of milk production at the farm level	2018	dairy cows	1		1	1	3													1		0	Soteriades, Andreas D., Alejandra M. Gonzalez-Mejia, David Styles, Andreas Foskolos, Jon M. Moorby, and James M. Gibbons. 2018. “Effects of High-Sugar Grasses and Improved Manure Management on the Environmental Footprint of Milk Production at the Farm Level.” Journal of Cleaner Production 202: 1241–52. https://doi.org/10.1016/j.jclepro.2018.08.206.
324	A single dose of ketoprofen in the immediate postpartum period has the potential to improve dairy calf welfare in the first 48 h of life	2019	dairy cows	1	1			2					1										0	Gladden, Nicola, Kathryn Ellis, Jessica Martin, Lorenzo Viora, and Dorothy McKeegan. 2019. “A Single Dose of Ketoprofen in the Immediate Postpartum Period Has the Potential to Improve Dairy Calf Welfare in the First 48 h of Life.” Applied Animal Behaviour Science 212 (August 2018): 19–29. https://doi.org/10.1016/j.applanim.2019.01.007.
325	Invited review: Changes in the dairy industry affecting dairy cattle health and welfare	2015	dairy cows	1			1	2							1								0	Barkema, H. W., M. A.G. von Keyserlingk, J. P. Kastelic, T. J.G.M. Lam, C. Luby, J. P. Roy, S. J. LeBlanc, G. P. Keefe, and D. F. Kelton. 2015. “Invited Review: Changes in the Dairy Industry Affecting Dairy Cattle Health and Welfare.” Journal of Dairy Science 98 (11): 7426–45. https://doi.org/10.3168/jds.2015-9377.
326	Effects of environmental complexity on welfare indicators of fast-growing broiler chickens	2020	broiler chickens	1	1		1	3												1			0	Tahamtani, Fernanda M., Ida Just Pedersen, and Anja B. Riber. 2020. “Effects of Environmental Complexity on Welfare Indicators of Fast-Growing Broiler Chickens.” Poultry Science 99 (1): 21–29. https://doi.org/10.3382/ps/pez510.
327	Barren housing and negative handling decrease the exploratory approach in farmed mink	2020	farm mink	1	1		1	3												1			0	Bak, Anne Sandgrav, and Jens Malmkvist. 2020. “Barren Housing and Negative Handling Decrease the Exploratory Approach in Farmed Mink.” Applied Animal Behaviour Science 222 (October 2019): 104901. https://doi.org/10.1016/j.applanim.2019.104901.
328	An extended theory of planned behavior to predict consumers' willingness to buy mobile slaughter unit meat	2017	N/A	1	1		1	3												1			0	Hoeksma, Djura L., Marien A. Gerritzen, Anne Marike Lokhorst, and P. Marijn Poortvliet. 2017. “An Extended Theory of Planned Behavior to Predict Consumers’ Willingness to Buy Mobile Slaughter Unit Meat.” Meat Science 128 (2017): 15–23. https://doi.org/10.1016/j.meatsci.2017.01.011.
329	Protective effect of quercetin against oxidative stress induced by oxytetracycline in muscle of silver catfish	2018	farmed fish		1		1	2									1						0	Pês, Tanise S., Etiane M.H. Saccol, Érika P. Londero, Caroline A. Bressan, Giovana M. Ourique, Tiele M. Rizzetti, Osmar D. Pretes, Renato Zanella, Bernardo Baldisserotto, and Maria A. Pavanato. 2018. “Protective Effect of Quercetin against Oxidative Stress Induced by Oxytetracycline in Muscle of Silver Catfish.” Aquaculture 484 (September 2017): 120–25. https://doi.org/10.1016/j.aquaculture.2017.…
330	Investigation of farmed Nile tilapia health through histopathology	2018	farmed fish	1	1		1	3												1			0	Steckert, Lilian Dordete, Lucas Cardoso, Gabriela Tomas Jerônimo, Santiago Benites de Pádua, and Maurício Laterça Martins. 2018. “Investigation of Farmed Nile Tilapia Health through Histopathology.” Aquaculture 486 (September 2017): 161–69. https://doi.org/10.1016/j.aquaculture.2017.12.021.
331	Animal and management factors associated with weight gain in dairy calves and heifers on smallholder dairy farms in Kenya	2018	dairy cows	1			1	2							1								0	Makau, D. N., J. A. VanLeeuwen, G. K. Gitau, J. Muraya, S. L. McKenna, C. Walton, and J. J. Wichtel. 2018. “Animal and Management Factors Associated with Weight Gain in Dairy Calves and Heifers on Smallholder Dairy Farms in Kenya.” Preventive Veterinary Medicine 161 (September): 60–68. https://doi.org/10.1016/j.prevetmed.2018.10.017.
332	Modeled construction and operating costs of different ventilation systems for lactating dairy cows	2019	dairy cows	1	1		1	3												1			0	Mondaca, M. R., and N. B. Cook. 2019. “Modeled Construction and Operating Costs of Different Ventilation Systems for Lactating Dairy Cows.” Journal of Dairy Science 102 (1): 896–908. https://doi.org/10.3168/jds.2018-14697.
333	The impact of vehicle motion during transport on animal welfare	2015	N/A	1	1			2					1										0	Santurtun, Eduardo, and Clive J.C. Phillips. 2015. “The Impact of Vehicle Motion during Transport on Animal Welfare.” Research in Veterinary Science 100: 303–8. https://doi.org/10.1016/j.rvsc.2015.03.018.
334	Impact of good practices of handling training on beef cattle welfare and stockpeople attitudes and behaviors	2018	beef cattle	1	1		1	3												1			0	Ceballos, Maria C., Aline C. Sant’Anna, Xavier Boivin, Franciely de Oliveira Costa, Monique V.de L. Carvalhal, and Mateus J.R. Paranhos da Costa. 2018. “Impact of Good Practices of Handling Training on Beef Cattle Welfare and Stockpeople Attitudes and Behaviors.” Livestock Science 216 (December 2017): 24–31. https://doi.org/10.1016/j.livsci.2018.06.019.
335	Effects of changing freestall area on lameness, lying time, and leg injuries on dairy farms in Alberta, Canada	2017	dairy cows	1	1		1	3												1			0	Morabito, Emily, Herman W. Barkema, Edmond A. Pajor, Laura Solano, Doris Pellerin, and Karin Orsel. 2017. “Effects of Changing Freestall Area on Lameness, Lying Time, and Leg Injuries on Dairy Farms in Alberta, Canada.” Journal of Dairy Science 100 (8): 6516–26. https://doi.org/10.3168/jds.2016-12467.
336	Survey of disbudding practice on Czech dairy farms	2018	dairy cows	1	1		1	3												1			0	Staněk, S., R. Šárová, E. Nejedlá, S. Šlosárková, and O. Doležal. 2018. “Survey of Disbudding Practice on Czech Dairy Farms.” Journal of Dairy Science 101 (1): 830–39. https://doi.org/10.3168/jds.2017-13143.
337	A new paradigm regarding testicular thermoregulation in ruminants?	2019	ruminants	1	1	1	1	4															1	Rizzoto, G., and J. P. Kastelic. 2019. “A New Paradigm Regarding Testicular Thermoregulation in Ruminants?” Theriogenology, no. xxxx. https://doi.org/10.1016/j.theriogenology.2019.11.019.
338	Impacts of shade on physiological and behavioural pattern of Dehong buffalo calves under high temperature	2016	buffalo	1	1		1	3												1			0	Gu, Zhaobing, Shuli Yang, Jing Leng, Shaohong Xu, Shoukun Tang, Chuanbin Liu, Yajun Gao, and Huaming Mao. 2016. “Impacts of Shade on Physiological and Behavioural Pattern of Dehong Buffalo Calves under High Temperature.” Applied Animal Behaviour Science 177: 1–5. https://doi.org/10.1016/j.applanim.2016.01.024.
339	Dairy goat usage of flooring types varied by material, slope and slat width	2019	goats - dairy	1	1		1	3												1			0	Tölü, Cemil, and Türker Savaş. 2019. “Dairy Goat Usage of Flooring Types Varied by Material, Slope and Slat Width.” Applied Animal Behaviour Science 215 (November 2018): 37–44. https://doi.org/10.1016/j.applanim.2019.04.004.
340	Pre-slaughter cattle welfare indicators for use in commercial abattoirs with voluntary monitoring systems: A systematic review	2018	cattle	1	1		1	3												1			0	Losada-Espinosa, Natyieli, Morris Villarroel, Gustavo A. María, and Genaro C. Miranda-de la Lama. 2018. “Pre-Slaughter Cattle Welfare Indicators for Use in Commercial Abattoirs with Voluntary Monitoring Systems: A Systematic Review.” Meat Science 138 (August 2017): 34–48. https://doi.org/10.1016/j.meatsci.2017.12.004.
341	Fish welfare in capture fisheries: A review of injuries and mortality	2018	farmed fish	1	1		1	3												1			0	Veldhuizen, L. J.L., P. B.M. Berentsen, I. J.M. de Boer, J. W. van de Vis, and E. A.M. Bokkers. 2018. “Fish Welfare in Capture Fisheries: A Review of Injuries and Mortality.” Fisheries Research 204 (July 2017): 41–48. https://doi.org/10.1016/j.fishres.2018.02.001.
342	Quantifying the influence of ambient temperature on dairy and beef cattle mortality in France from a time-series analysis	2015	beef cattle	1	1	1	1	4															1	Morignat, Eric, Emilie Gay, Jean Luc Vinard, Didier Calavas, and Viviane Hénaux. 2015. “Quantifying the Influence of Ambient Temperature on Dairy and Beef Cattle Mortality in France from a Time-Series Analysis.” Environmental Research 140: 524–34. https://doi.org/10.1016/j.envres.2015.05.001.
343	Antimicrobial use practices, attitudes and responsibilities in UK farm animal veterinary surgeons	2018	N/A	1	1		1	3												1			0	Coyne, L. A., S. M. Latham, S. Dawson, I. J. Donald, R. B. Pearson, R. F. Smith, N. J. Williams, and G. L. Pinchbeck. 2018. “Antimicrobial Use Practices, Attitudes and Responsibilities in UK Farm Animal Veterinary Surgeons.” Preventive Veterinary Medicine 161 (October): 115–26. https://doi.org/10.1016/j.prevetmed.2018.10.021.
344	A prophylactic protocol to stimulate the immune response also controls infectious disease and, consequently, minimizes diarrhea in newborn heifers	2018	dairy cows				1	1				1											0	Volpato, Andreia, Aleksandro S. Da Silva, Regiane B. Crecencio, Thainã Tomasi, Bruno F. Fortuoso, Marluciana P. Ribeiro, Rodrigo Secco, et al. 2018. “A Prophylactic Protocol to Stimulate the Immune Response Also Controls Infectious Disease and, Consequently, Minimizes Diarrhea in Newborn Heifers.” Microbial Pathogenesis 121 (February): 262–68. https://doi.org/10.1016/j.micpath.2018.05.031.
345	Effects of cold exposure on physiology, meat quality, and behavior of turkey hens and toms crated at transport density	2018	turkey		1		1	2									1						0	Henrikson, Z. A., C. J. Vermette, K. Schwean-Lardner, and T. G. Crowe. 2018. “Effects of Cold Exposure on Physiology, Meat Quality, and Behavior of Turkey Hens and Toms Crated at Transport Density.” Poultry Science 97 (2): 347–57. https://doi.org/10.3382/ps/pex227.
346	Chronic hyperosmotic stress interferes with immune homeostasis in striped catfish (Pangasianodon hypophthalmus, S.) and leads to excessive inflammatory response during bacterial infection	2016	farmed fish	1	1	1		3											1				0	Schmitz, Mélodie, Jessica Douxfils, Syaghalirwa N.M. Mandiki, Cédric Morana, Sébastien Baekelandt, and Patrick Kestemont. 2016. “Chronic Hyperosmotic Stress Interferes with Immune Homeostasis in Striped Catfish (Pangasianodon Hypophthalmus, S.) and Leads to Excessive Inflammatory Response during Bacterial Infection.” Fish and Shellfish Immunology 55: 550–58. https://doi.org/10.1016/j.fsi.2016.06.…
347	Factors associated with lameness prevalence in lactating cows housed in freestall and compost-bedded pack dairy farms in southern Brazil	2019	dairy cows	1			1	2							1								0	Bran, José A., Joao H.C. Costa, Marina A.G. von Keyserlingk, and Maria José Hötzel. 2019. “Factors Associated with Lameness Prevalence in Lactating Cows Housed in Freestall and Compost-Bedded Pack Dairy Farms in Southern Brazil.” Preventive Veterinary Medicine 172 (September): 104773. https://doi.org/10.1016/j.prevetmed.2019.104773.
348	Sperm head ellipticity as a heat stress indicator in Australian Merino rams (Ovis aries) in Northern Patagonia, Argentina	2015	sheep		1	1	1	3														1	0	Armengol, M. F.López, G. A. Sabino, J. C. Forquera, A. de la Casa, and E. G. Aisen. 2015. “Sperm Head Ellipticity as a Heat Stress Indicator in Australian Merino Rams (Ovis Aries) in Northern Patagonia, Argentina.” Theriogenology 83 (4): 553–59. https://doi.org/10.1016/j.theriogenology.2014.10.020.
349	An Update on the Effect of Clinical Mastitis on the Welfare of Dairy Cows and Potential Therapies	2018	dairy cows	1	1		1	3												1			0	Petersson-Wolfe, Christina S., Kenneth E. Leslie, and Turner H. Swartz. 2018. “An Update on the Effect of Clinical Mastitis on the Welfare of Dairy Cows and Potential Therapies.” Veterinary Clinics of North America - Food Animal Practice 34 (3): 525–35. https://doi.org/10.1016/j.cvfa.2018.07.006.
350	Effect of pH-lowering litter amendment on animal-based welfare indicators and litter quality in a European commercial broiler husbandry	2019	broiler chickens	1			1	2							1								0	Toppel, K., F. Kaufmann, H. Schön, M. Gauly, and R. Andersson. 2019. “Effect of PH-Lowering Litter Amendment on Animal-Based Welfare Indicators and Litter Quality in a European Commercial Broiler Husbandry.” Poultry Science 98 (3): 1181–89. https://doi.org/10.3382/ps/pey489.
351	Management factors associated with bovine respiratory disease in preweaned calves on California dairies: The BRD 100 study	2019	cattle	1	1		1	3												1			0	Maier, G. U., W. J. Love, B. M. Karle, S. A. Dubrovsky, D. R. Williams, J. D. Champagne, R. J. Anderson, et al. 2019. “Management Factors Associated with Bovine Respiratory Disease in Preweaned Calves on California Dairies: The BRD 100 Study.” Journal of Dairy Science 102 (8): 7288–7305. https://doi.org/10.3168/jds.2018-14773.
352	Economic feasibility of animal welfare improvements in Dutch intensive livestock production: A comparison between broiler, laying hen, and fattening pig sectors	2015	N/A	1			1	2							1								0	Gocsik, E., A. G.J.M. Oude Lansink, G. Voermans, and H. W. Saatkamp. 2015. “Economic Feasibility of Animal Welfare Improvements in Dutch Intensive Livestock Production: A Comparison between Broiler, Laying Hen, and Fattening Pig Sectors.” Livestock Science 182: 38–53. https://doi.org/10.1016/j.livsci.2015.10.015.
353	Non-infectious causes of pre-weaning mortality in piglets	2016	pigs	1	1		1	3												1			0	Muns, R., M. Nuntapaitoon, and P. Tummaruk. 2016. “Non-Infectious Causes of Pre-Weaning Mortality in Piglets.” Livestock Science 184: 46–57. https://doi.org/10.1016/j.livsci.2015.11.025.
354	Hormonal protocols for early resynchronization of ovulation in ewes: The use of progestagens, eCG, and inclusion of early pregnancy diagnosis with color Doppler ultrasound	2019	sheep	1	1		1	3												1			0	Cosentino, Isabel Oliveira, Mario Felipe Alvarez Balaro, Eduardo Kenji Nunes Arashiro, Juliana Dantas Rodrigues Santos, Ana Beatriz da Silva Carvalho, Raquel Perez Clariget, Rodolfo Ungerfeld, and Felipe Zandonadi Brandão. 2019. “Hormonal Protocols for Early Resynchronization of Ovulation in Ewes: The Use of Progestagens, ECG, and Inclusion of Early Pregnancy Diagnosis with Color Doppler Ultrasou…
355	Risk factors associated with beef cattle losses on intensive fattening farms in Austria, Germany and Italy	2018	beef cattle	1	1		1	3												1			0	Brščić, M., M. K. Kirchner, U. Knierim, B. Contiero, F. Gottardo, C. Winckler, and G. Cozzi. 2018. “Risk Factors Associated with Beef Cattle Losses on Intensive Fattening Farms in Austria, Germany and Italy.” Veterinary Journal 239 (July): 48–53. https://doi.org/10.1016/j.tvjl.2018.08.002.
356	Environmental epigenetics and epigenetic inheritance in domestic farm animals	2020	N/A	1	1		1	3												1			0	Thompson, Ryan P., Eric Nilsson, and Michael K. Skinner. 2020. “Environmental Epigenetics and Epigenetic Inheritance in Domestic Farm Animals.” Animal Reproduction Science, no. November 2019: 106316. https://doi.org/10.1016/J.ANIREPROSCI.2020.106316.
357	Plant-food by-products to improve farm-animal health	2016	N/A		1		1	2									1						0	Guil-Guerrero, J. L., L. Ramos, C. Moreno, J. C. Zúñiga-Paredes, M. Carlosama-Yépez, and P. Ruales. 2016. “Plant-Food by-Products to Improve Farm-Animal Health.” Animal Feed Science and Technology 220: 121–35. https://doi.org/10.1016/j.anifeedsci.2016.07.016.
358	Effect of cooled perches on performance, plumage condition, and foot health of caged White Leghorn hens exposed to cyclic heat	2019	laying hens	1	1		1	3												1			0	Hu, J. Y., P. Y. Hester, M. M. Makagon, Y. Xiong, R. S. Gates, and H. W. Cheng. 2019. “Effect of Cooled Perches on Performance, Plumage Condition, and Foot Health of Caged White Leghorn Hens Exposed to Cyclic Heat.” Poultry Science 98 (7): 2705–18. https://doi.org/10.3382/ps/pez039.
359	Assessment of farmers’ compliance in implementing recommended cow comfort changes and their effects on lying time, stall and cow cleanliness within smallholder dairy farms in Kenya	2019	dairy cows	1			1	2							1								0	Kathambi, Emily K., John A. VanLeeuwen, George K. Gitau, and Crawford W. Revie. 2019. “Assessment of Farmers’ Compliance in Implementing Recommended Cow Comfort Changes and Their Effects on Lying Time, Stall and Cow Cleanliness within Smallholder Dairy Farms in Kenya.” Preventive Veterinary Medicine 172 (September): 104784. https://doi.org/10.1016/j.prevetmed.2019.104784.
360	Perceptions of on-farm emergency slaughter for dairy cows in British Columbia	2019	dairy cows	1			1	2							1								0	Koralesky, Katherine E., and David Fraser. 2019. “Perceptions of On-Farm Emergency Slaughter for Dairy Cows in British Columbia.” Journal of Dairy Science 102 (1): 521–27. https://doi.org/10.3168/jds.2018-14814.
361	What can the quantitative and qualitative behavioural assessment of videos of sheep moving through an autonomous data capture system tell us about welfare?	2018	sheep	1	1		1	3												1			0	Grant, Emily P., Amy Brown, Sarah L. Wickham, Fiona Anderson, Anne L. Barnes, Patricia A. Fleming, and David W. Miller. 2018. “What Can the Quantitative and Qualitative Behavioural Assessment of Videos of Sheep Moving through an Autonomous Data Capture System Tell Us about Welfare?” Applied Animal Behaviour Science 208 (January): 31–39. https://doi.org/10.1016/j.applanim.2018.08.010.
362	Improved health and better survival of farmed lumpfish (Cyclopterus lumpus) after a probiotic bath with two probiotic strains of Aliivibrio	2020	farmed fish	1	1		1	3												1			0	Klakegg, Øystein, Siri Myhren, Rosemary Alice Juell, Marit Aase, Kira Salonius, and Henning Sørum. 2020. “Improved Health and Better Survival of Farmed Lumpfish (Cyclopterus Lumpus) after a Probiotic Bath with Two Probiotic Strains of Aliivibrio.” Aquaculture 518 (November 2019): 734810. https://doi.org/10.1016/j.aquaculture.2019.734810.
363	Identifying the factors impacting on farmers’ intention to adopt animal friendly practices	2019	N/A	1	1		1	3												1			0	Borges, João Augusto Rossi, Carla Heloisa de Faria Domingues, Fabiana Ribeiro Caldara, Nadir Paula da Rosa, Igor Senger, and Diego Gomes Freire Guidolin. 2019. “Identifying the Factors Impacting on Farmers’ Intention to Adopt Animal Friendly Practices.” Preventive Veterinary Medicine 170 (May): 104718. https://doi.org/10.1016/j.prevetmed.2019.104718.
364	Automatic herding reduces labour and increases milking frequency in robotic milking	2017	dairy cows	1	1		1	3												1			0	Drach, Uri, Ilan Halachmi, Tal Pnini, Ido Izhaki, and Amir Degani. 2017. “Automatic Herding Reduces Labour and Increases Milking Frequency in Robotic Milking.” Biosystems Engineering 155 (1): 134–41. https://doi.org/10.1016/j.biosystemseng.2016.12.010.
365	Effect of the environment on the risk of respiratory disease in preweaning dairy calves during summer months	2018	dairy cows	1	1		1	3												1			0	Louie, A. P., J. D. Rowe, W. J. Love, T. W. Lehenbauer, and S. S. Aly. 2018. “Effect of the Environment on the Risk of Respiratory Disease in Preweaning Dairy Calves during Summer Months.” Journal of Dairy Science 101 (11): 10230–47. https://doi.org/10.3168/jds.2017-13716.
366	Linking stocking densities and feeding strategies with social and individual stress responses on gilthead seabream (Sparus aurata)	2020	farmed fish	1	1		1	3												1			0	Arechavala-Lopez, Pablo, Joan Nazzaro-Alvarez, Andrea Jardí-Pons, Lourdes Reig, Francesca Carella, Maite Carrassón, and Ana Roque. 2020. “Linking Stocking Densities and Feeding Strategies with Social and Individual Stress Responses on Gilthead Seabream (Sparus Aurata).” Physiology and Behavior 213 (July 2019): 112723. https://doi.org/10.1016/j.physbeh.2019.112723.
367	Comparison of genomic prediction methods for evaluation of adaptation and productive efficiency traits in Braford and Hereford cattle	2020	cattle	1	1		1	3												1			0	Piccoli, Mario L., Luiz F. Brito, José Braccini, Hinayah R. Oliveira, Fernando F. Cardoso, Vanerlei M. Roso, Mehdi Sargolzaei, and Flávio S. Schenkel. 2020. “Comparison of Genomic Prediction Methods for Evaluation of Adaptation and Productive Efficiency Traits in Braford and Hereford Cattle.” Livestock Science 231 (November 2019): 103864. https://doi.org/10.1016/j.livsci.2019.103864.
368	Resilience of French cattle farms to bovine tuberculosis detection between 2004 and 2017	2020	cattle	1			1	2							1								0	Canini, Laetitia, and Benoit Durand. 2020. “Resilience of French Cattle Farms to Bovine Tuberculosis Detection between 2004 and 2017.” Preventive Veterinary Medicine 176 (January): 104902. https://doi.org/10.1016/j.prevetmed.2020.104902.
369	Towards combining data prediction and internet of things to manage milk production on dairy cows	2020	dairy cows	1	1		1	3												1			0	Rosa Righi, Rodrigo da, Guilherme Goldschmidt, Rafael Kunst, Cássio Deon, and Cristiano André da Costa. 2020. “Towards Combining Data Prediction and Internet of Things to Manage Milk Production on Dairy Cows.” Computers and Electronics in Agriculture 169 (November 2019): 105156. https://doi.org/10.1016/j.compag.2019.105156.
370	Evaluation of producing and marketing entire male pigs	2016	pigs	1	1		1	3												1			0	Backus, G. B.C., E. van den Broek, B. van der Fels, L. Heres, V. M. Immink, E. F. Knol, M. Kornelis, et al. 2016. “Evaluation of Producing and Marketing Entire Male Pigs.” NJAS - Wageningen Journal of Life Sciences 76: 29–41. https://doi.org/10.1016/j.njas.2015.11.002.
371	On-farm comparison of keel fracture prevalence and other welfare indicators in conventional cage and floor-housed laying hens in Ontario, Canada	2015	laying hens	1			1	2							1								0	Petrik, Mike T., Michele T. Guerin, and Tina M. Widowski. 2014. “On-Farm Comparison of Keel Fracture Prevalence and Other Welfare Indicators in Conventional Cage and Floor-Housed Laying Hens in Ontario, Canada.” Poultry Science 94 (4): 579–85. https://doi.org/10.3382/ps/pev039.
372	Effect of different catching practices during manual upright handling on broiler welfare and behavior	2019	broiler chickens	1	1		1	3												1			0	Lima, Victor Abreu De, Maria Camila Ceballos, Neville G. Gregory, and Mateus J.R.Paranhos Da Costa. 2019. “Effect of Different Catching Practices during Manual Upright Handling on Broiler Welfare and Behavior.” Poultry Science 98 (10): 4282–89. https://doi.org/10.3382/ps/pez284.
373	Factoring Chinese consumers’ risk perceptions into their willingness to pay for pork safety, environmental stewardship, and animal welfare	2018	pigs	1			1	2							1								0	Lai, John, H. Holly Wang, David L. Ortega, and Nicole J. Olynk Widmar. 2018. “Factoring Chinese Consumers’ Risk Perceptions into Their Willingness to Pay for Pork Safety, Environmental Stewardship, and Animal Welfare.” Food Control 85: 423–31. https://doi.org/10.1016/j.foodcont.2017.09.032.
374	To change or not to change? Veterinarian and farmer perceptions of relational factors influencing the enactment of veterinary advice on dairy farms in the United Kingdom	2019	dairy cows	1			1	2							1								0	Bard, Alison M., David Main, Emma Roe, Anne Haase, Helen Rebecca Whay, and Kristen K. Reyher. 2019. “To Change or Not to Change? Veterinarian and Farmer Perceptions of Relational Factors Influencing the Enactment of Veterinary Advice on Dairy Farms in the United Kingdom.” Journal of Dairy Science 102 (11): 10379–94. https://doi.org/10.3168/jds.2019-16364.
375	A participatory approach to design monitoring indicators of production diseases in organic dairy farms	2016	dairy cows	1			1	2							1								0	Duval, J. E., C. Fourichon, A. Madouasse, K. Sjöström, U. Emanuelson, and N. Bareille. 2016. “A Participatory Approach to Design Monitoring Indicators of Production Diseases in Organic Dairy Farms.” Preventive Veterinary Medicine 128: 12–22. https://doi.org/10.1016/j.prevetmed.2016.04.001.
376	Relationship of vitality and weight with the temperature of newborn piglets born to sows of different parity	2019	pigs	1			1	2							1								0	Santiago, Patricia Roldán, Julio Martínez-Burnes, Alfonso López Mayagoitia, Ramiro Ramírez-Necoechea, and Daniel Mota-Rojas. 2019. “Relationship of Vitality and Weight with the Temperature of Newborn Piglets Born to Sows of Different Parity.” Livestock Science 220 (December 2018): 26–31. https://doi.org/10.1016/j.livsci.2018.12.011.
377	Pork quality after electrical or carbon dioxide stunning at slaughter	2019	pigs	1	1		1	3												1			0	Marcon, Adila V., Fabiana R. Caldara, Geyssane F. de Oliveira, Liliane M.P. Gonçalves, Rodrigo G. Garcia, Ibiara C.L.A. Paz, Carla Crone, and Alex Marcon. 2019. “Pork Quality after Electrical or Carbon Dioxide Stunning at Slaughter.” Meat Science 156 (March 2018): 93–97. https://doi.org/10.1016/j.meatsci.2019.04.022.
378	Application of microchip and infrared thermography for monitoring body temperature of beef cattle kept on pasture	2019	beef cattle	1	1		1	3												1			0	Giro, Alessandro, Alberto Carlos de Campos Bernardi, Waldomiro Barioni Junior, Amanda Prudêncio Lemes, Daniela Botta, Narian Romanello, Andréa do Nascimento Barreto, and Alexandre Rossetto Garcia. 2019. “Application of Microchip and Infrared Thermography for Monitoring Body Temperature of Beef Cattle Kept on Pasture.” Journal of Thermal Biology 84 (January): 121–28. https://doi.org/10.1016/j.jthe…
379	Gangs of piglets: Welfare and growth of imprinted and guided weaners	2017	pigs	1	1		1	3												1			0	Mesarec, Nikolina, Maja Prevolnik Povše, Dejan Škorjanc, and Janko Skok. 2017. “Gangs of Piglets: Welfare and Growth of Imprinted and Guided Weaners.” Applied Animal Behaviour Science 195 (February): 44–49. https://doi.org/10.1016/j.applanim.2017.05.018.
380	The effects of a ration change from a total mixed ration to pasture on health and production of dairy cows	2016	dairy cows	1	1		1	3												1			0	Schären, M., S. Jostmeier, S. Ruesink, L. Hüther, J. Frahm, M. Bulang, U. Meyer, et al. 2016. “The Effects of a Ration Change from a Total Mixed Ration to Pasture on Health and Production of Dairy Cows.” Journal of Dairy Science 99 (2): 1183–1200. https://doi.org/10.3168/jds.2015-9873.
381	Perceived importance and responsibility for market-driven pig welfare: Literature review	2017	pigs	1	1		1	3												1			0	Thorslund, Cecilie A.H., Margit Dall Aaslyng, and Jesper Lassen. 2017. “Perceived Importance and Responsibility for Market-Driven Pig Welfare: Literature Review.” Meat Science 125: 37–45. https://doi.org/10.1016/j.meatsci.2016.11.008.
382	Effects of stocking density and string provision on welfare-related measures in commercial broiler chickens in windowed houses	2018	broiler chickens	1			1	2							1								0	Bailie, C. L., C. Ijichi, and N. E. O’Connell. 2018. “Effects of Stocking Density and String Provision on Welfare-Related Measures in Commercial Broiler Chickens in Windowed Houses.” Poultry Science 97 (5): 1503–10. https://doi.org/10.3382/ps/pey026.
383	Methods to ameliorate heat stress in non-native alpaca, Vicugna pacos	2019	camelids	1	1	1	1	4															1	Peng, Shawn, Eric Fu, Sandy Lee, and Stefan Tsai. 2019. “Methods to Ameliorate Heat Stress in Non-Native Alpaca, Vicugna Pacos.” Small Ruminant Research 175 (November 2018): 90–95. https://doi.org/10.1016/j.smallrumres.2019.04.015.
384	Improving the time efficiency of identifying dairy herds with poorer welfare in a population	2016	dairy cows	1			1	2							1								0	Vries, M. de, E. A.M. Bokkers, G. van Schaik, B. Engel, T. Dijkstra, and I. J.M. de Boer. 2016. “Improving the Time Efficiency of Identifying Dairy Herds with Poorer Welfare in a Population.” Journal of Dairy Science 99 (10): 8282–96. https://doi.org/10.3168/jds.2015-9979.
385	Gastrointestinal functionality in animal nutrition and health: New opportunities for sustainable animal production	2017	N/A	1			1	2							1								0	Celi, P., A. J. Cowieson, F. Fru-Nji, R. E. Steinert, A. M. Kluenter, and V. Verlhac. 2017. “Gastrointestinal Functionality in Animal Nutrition and Health: New Opportunities for Sustainable Animal Production.” Animal Feed Science and Technology 234 (September): 88–100. https://doi.org/10.1016/j.anifeedsci.2017.09.012.
386	Effects of indoor stocking density on performance, egg quality, and welfare status of a native chicken during 22 to 38 weeks	2020	poultry	1			1	2							1								0	Geng, A. L., H. G. Liu, Y. Zhang, J. Zhang, H. H. Wang, Q. Chu, and Z. X. Yan. 2020. “Effects of Indoor Stocking Density on Performance, Egg Quality, and Welfare Status of a Native Chicken during 22 to 38 Weeks.” Poultry Science 99 (1): 163–71. https://doi.org/10.3382/ps/pez543.
387	Contrasting neurochemical and behavioral profiles reflects stress coping styles but not stress responsiveness in farmed gilthead seabream (Sparus aurata)	2020	farmed fish		1			1		1													0	Höglund, Erik, Maria Moltesen, Maria Filipa Castanheira, Per Ove Thörnqvist, Patricia I.M. Silva, Øyvind Øverli, Catarina Martins, and Svante Winberg. 2020. “Contrasting Neurochemical and Behavioral Profiles Reflects Stress Coping Styles but Not Stress Responsiveness in Farmed Gilthead Seabream (Sparus Aurata).” Physiology and Behavior 214 (0349). https://doi.org/10.1016/j.physbeh.2019.112759.
388	Feather conditions and clinical scores as indicators of broilers welfare at the slaughterhouse	2016	broiler chickens	1			1	2							1								0	Saraiva, S., C. Saraiva, and G. Stilwell. 2016. “Feather Conditions and Clinical Scores as Indicators of Broilers Welfare at the Slaughterhouse.” Research in Veterinary Science 107: 75–79. https://doi.org/10.1016/j.rvsc.2016.05.005.
389	Veterinary perspectives on cattle welfare challenges and solutions	2016	cattle	1	1		1	3												1			0	Ventura, B. A., D. M. Weary, A. S. Giovanetti, and M. A.G. von Keyserlingk. 2016. “Veterinary Perspectives on Cattle Welfare Challenges and Solutions.” Livestock Science 193 (July 2015): 95–102. https://doi.org/10.1016/j.livsci.2016.10.004.
390	Swine welfare at slaughterhouses in Valle de Aburrá (Colombia)	2018	pigs	1	1		1	3												1			0	Corrales, Natalia Uribe, Juan F.Naranjo Ramírez, and Santiago Henao Villegas. 2018. “Swine Welfare at Slaughterhouses in Valle de Aburrá (Colombia).” Veterinary and Animal Science 6 (November 2017): 50–55. https://doi.org/10.1016/j.vas.2018.07.006.
391	Dairy farmers’ use and non-use values in animal welfare: Determining the empirical content and structure with anchored best-worst scaling	2016	dairy cows	1			1	2							1								0	Hansson, H., and C. J. Lagerkvist. 2016. “Dairy Farmers’ Use and Non-Use Values in Animal Welfare: Determining the Empirical Content and Structure with Anchored Best-Worst Scaling.” Journal of Dairy Science 99 (1): 579–92. https://doi.org/10.3168/jds.2015-9755.
392	Production of recycled manure solids for use as bedding in Canadian dairy farms: II. Composting methods	2019	dairy cows	1			1	2							1								0	Fournel, S., S. Godbout, P. Ruel, A. Fortin, K. Duquette-Lozeau, V. Létourneau, M. Généreux, et al. 2019. “Production of Recycled Manure Solids for Use as Bedding in Canadian Dairy Farms: II. Composting Methods.” Journal of Dairy Science 102 (2): 1847–65. https://doi.org/10.3168/jds.2018-14967.
393	Canadian dairy cattle veterinarian perspectives on calf welfare	2018	dairy cows	1			1	2							1								0	Sumner, C. L., and M. A.G. von Keyserlingk. 2018. “Canadian Dairy Cattle Veterinarian Perspectives on Calf Welfare.” Journal of Dairy Science 101 (11): 10303–16. https://doi.org/10.3168/jds.2018-14859.
394	Effects of rearing systems on reproductive hormones secretion and their receptors gene expression in Xianju chickens under summer conditions	2018	laying hens				1	1				1											0	Yin, Z. Z., X. Y. Dong, H. Y. Cao, H. G. Mao, and Y. Z. Ma. 2018. “Effects of Rearing Systems on Reproductive Hormones Secretion and Their Receptors Gene Expression in Xianju Chickens under Summer Conditions.” Poultry Science 97 (9): 3092–96. https://doi.org/10.3382/ps/pey194.
395	The Impact of Lameness on Welfare of the Dairy Cow	2017	dairy cows	1			1	2							1								0	Herzog, Anna, Christoph Winckler, and Werner Zollitsch. 2018. “In Pursuit of Sustainability in Dairy Farming: A Review of Interdependent Effects of Animal Welfare Improvement and Environmental Impact Mitigation.” Agriculture, Ecosystems and Environment 267 (September): 174–87. https://doi.org/10.1016/j.agee.2018.07.029.
396	The effect of supplementary ultraviolet wavelengths on broiler chicken welfare indicators	2018	broiler chickens	1				1	1														0	James, Charlotte, Lucy Asher, Katherine Herborn, and Julian Wiseman. 2018. “The Effect of Supplementary Ultraviolet Wavelengths on Broiler Chicken Welfare Indicators.” Applied Animal Behaviour Science 209 (March): 55–64. https://doi.org/10.1016/j.applanim.2018.10.002.
397	Individual characteristics in early life relate to variability in weaning age, feeding behavior, and weight gain of dairy calves automatically weaned based on solid feed intake	2019	dairy cows	1	1		1	3												1			0	Neave, Heather W., Joao H.C. Costa, J. B. Benetton, Daniel M. Weary, and Marina A.G. von Keyserlingk. 2019. “Individual Characteristics in Early Life Relate to Variability in Weaning Age, Feeding Behavior, and Weight Gain of Dairy Calves Automatically Weaned Based on Solid Feed Intake.” Journal of Dairy Science 102 (11): 10250–65. https://doi.org/10.3168/jds.2019-16438.
398	Cough sound analysis to assess air quality in commercial weaner barns	2019	N/A	1	1		1	3												1			0	Wang, Xiaoshuai, Xiaoyang Zhao, Yong He, and Kaiying Wang. 2019. “Cough Sound Analysis to Assess Air Quality in Commercial Weaner Barns.” Computers and Electronics in Agriculture 160 (November 2018): 8–13. https://doi.org/10.1016/j.compag.2019.03.001.
399	Invited Review: Emission and mitigation of greenhouse gases from dairy farms: The cow, the manure, and the field	2019	dairy cows			1	1	2										1					0	Wattiaux, M. A., M. E. Uddin, P. Letelier, R. D. Jackson, and R. A. Larson. 2019. “INVITED REVIEW: Emission and Mitigation of Greenhouse Gases from Dairy Farms: The Cow, the Manure, and the Field.” Applied Animal Science 35 (2): 238–54. https://doi.org/10.15232/aas.2018-01803.
400	The effect of milking frequency reduction from twice to once daily on mammary physiology and animal welfare of two dairy Greek sheep breeds	2017	sheep	1	1		1	3												1			0	Koutsouli, P., P. Simitzis, G. Theodorou, Th Massouras, I. Bizelis, and I. Politis. 2017. “The Effect of Milking Frequency Reduction from Twice to Once Daily on Mammary Physiology and Animal Welfare of Two Dairy Greek Sheep Breeds.” Small Ruminant Research 147: 18–24. https://doi.org/10.1016/j.smallrumres.2016.12.005.
401	Cooled perch effects on performance and well-being traits in caged White Leghorn hens	2016	laying hens	1	1		1	3												1			0	Hu, J. Y., P. Y. Hester, M. M. Makagon, G. Vezzoli, R. S. Gates, Y. J. Xiong, and H. W. Cheng. 2016. “Cooled Perch Effects on Performance and Well-Being Traits in Caged White Leghorn Hens.” Poultry Science 95 (12): 2737–46. https://doi.org/10.3382/ps/pew248.
402	Effect of summer season on milk protein fractions in Holstein cows	2015	dairy cows		1	1	1	3														1	0	Bernabucci, U., L. Basiricò, P. Morera, D. Dipasquale, A. Vitali, F. Piccioli Cappelli, and L. Calamari. 2015. “Effect of Summer Season on Milk Protein Fractions in Holstein Cows.” Journal of Dairy Science 98 (3): 1815–27. https://doi.org/10.3168/jds.2014-8788.
403	A review of the effects of stocking density on turkey behavior, welfare, and productivity	2017	turkey	1	1		1	3												1			0	Erasmus, M. A. 2017. “A Review of the Effects of Stocking Density on Turkey Behavior, Welfare, and Productivity.” Poultry Science 96 (8): 2540–45. https://doi.org/10.3382/ps/pex075.
404	Public and farmer perceptions of dairy cattle welfare in the United States	2016	dairy cows	1			1	2							1								0	Wolf, C. A., G. T. Tonsor, M. G.S. McKendree, D. U. Thomson, and J. C. Swanson. 2016. “Public and Farmer Perceptions of Dairy Cattle Welfare in the United States.” Journal of Dairy Science 99 (7): 5892–5903. https://doi.org/10.3168/jds.2015-10619.
405	Cortisol and DHEA concentrations in the hair of dairy cows managed indoor or on pasture	2017	dairy cows	1			1	2							1								0	Peric, T., M. Corazzin, A. Romanzin, S. Bovolenta, A. Prandi, M. Montillo, and A. Comin. 2017. “Cortisol and DHEA Concentrations in the Hair of Dairy Cows Managed Indoor or on Pasture.” Livestock Science 202 (February 2016): 39–43. https://doi.org/10.1016/j.livsci.2017.05.020.
406	Impact of the separate pre-slaughter stages on broiler chicken welfare	2017	broiler chickens	1	1		1	3												1			0	Jacobs, Leonie, Evelyne Delezie, Luc Duchateau, Klara Goethals, and Frank A.M. Tuyttens. 2017. “Impact of the Separate Pre-Slaughter Stages on Broiler Chicken Welfare.” Poultry Science 96 (2): 266–73. https://doi.org/10.3382/ps/pew361.
407	Evaluation of the welfare of cattle housed in outdoor feedlot pens	2016	cattle	1	1		1	3												1			0	Grandin, Temple. 2016. “Evaluation of the Welfare of Cattle Housed in Outdoor Feedlot Pens.” Veterinary and Animal Science 1–2 (October): 23–28. https://doi.org/10.1016/j.vas.2016.11.001.
408	Behavior as welfare indicator for the rearing of broilers in an enriched husbandry environment—A field study	2017	broiler chickens	1			1	2							1								0	Bergmann, Shana, Angela Schwarzer, Katharina Wilutzky, Helen Louton, Josef Bachmeier, Paul Schmidt, Michael Erhard, and Elke Rauch. 2017. “Behavior as Welfare Indicator for the Rearing of Broilers in an Enriched Husbandry Environment—A Field Study.” Journal of Veterinary Behavior: Clinical Applications and Research 19: 90–101. https://doi.org/10.1016/j.jveb.2017.03.003.
409	Stocking density limits for post-smolt Atlantic salmon (Salmo salar L.) with emphasis on production performance and welfare	2017	farmed fish	1	1		1	3												1			0	Calabrese, S., T. O. Nilsen, J. Kolarevic, L. O.E. Ebbesson, C. Pedrosa, S. Fivelstad, C. Hosfeld, et al. 2017. “Stocking Density Limits for Post-Smolt Atlantic Salmon (Salmo Salar L.) Emphasis on Production Performance and Welfare.” Aquaculture 468: 363–70. https://doi.org/10.1016/j.aquaculture.2016.10.041.
410	Evaluation of pain and stress in three-week old piglets in relation to route of vaccine administration	2020	pigs	1	1			2					1										0	Scollo, Annalisa, Serena Minervini, Maria Costanza Galli, Alberto Cevidalli, Giacomo Bortoletto, Giusy Romano, and Flaviana Gottardo. 2020. “Evaluation of Pain and Stress in Three-Week Old Piglets in Relation to Route of Vaccine Administration.” Livestock Science 233 (August 2019): 103939. https://doi.org/10.1016/j.livsci.2020.103939.
411	Environmental impact of milk production from samples of organic and conventional farms in Lombardy (Italy)	2019	dairy cows			1	1	2										1					0	Pirlo, G., and S. Lolli. 2019. “Environmental Impact of Milk Production from Samples of Organic and Conventional Farms in Lombardy (Italy).” Journal of Cleaner Production 211: 962–71. https://doi.org/10.1016/j.jclepro.2018.11.070.
412	The Quest for Welfare-Friendly Feeding of Broiler Breeders: Effects of Daily vs. 5:2 Feed Restriction Schedules	2018	broiler chickens	1	1		1	3												1			0	Lindholm, C., A. Johansson, A. Middelkoop, J. J. Lees, N. Yngwe, E. Berndtson, G. Cooper, and J. Altimiras. 2018. “The Quest for Welfare-Friendly Feeding of Broiler Breeders: Effects of Daily vs. 5:2 Feed Restriction Schedules.” Poultry Science 97 (2): 368–77. https://doi.org/10.3382/ps/pex326.
413	Modelling animal health as a production factor in dairy production- a case of low somatic cell counts in Swedish dairy agriculture	2019	dairy cows	1			1	2							1								0	Telldahl, C., H. Hansson, and U. Emanuelson. 2019. “Modelling Animal Health as a Production Factor in Dairy Production- a Case of Low Somatic Cell Counts in Swedish Dairy Agriculture.” Livestock Science 230 (October): 103840. https://doi.org/10.1016/j.livsci.2019.103840.
414	Farmers' perception of stable schools as a tool to improve management for the benefit of mink welfare	2015	farm mink	1				1	1														0	Henriksen, Britt I.F., Inger Anneberg, Jan Tind Sørensen, and Steen H. Møller. 2015. “Farmers’ Perception of Stable Schools as a Tool to Improve Management for the Benefit of Mink Welfare.” Livestock Science 181: 7–16. https://doi.org/10.1016/j.livsci.2015.09.019.
415	Poultry diets containing (keto)carotenoid-enriched maize improve egg yolk color and maintain quality	2020	laying hens				1	1				1											0	Moreno, J. A., J. Díaz-Gómez, L. Fuentes-Font, E. Angulo, L. F. Gosálvez, G. Sandmann, M. Portero-Otin, et al. 2020. “Poultry Diets Containing (Keto)Carotenoid-Enriched Maize Improve Egg Yolk Color and Maintain Quality.” Animal Feed Science and Technology 260 (October 2018): 114334. https://doi.org/10.1016/j.anifeedsci.2019.114334.
416	Reproductive management practices on dairy farms: The Canadian National Dairy Study 2015	2019	dairy cows	1			1	2							1								0	Schyndel, Sabrina J. Van, Cathy A. Bauman, Osvaldo Bogado Pascottini, David L. Renaud, Jocelyn Dubuc, and David F. Kelton. 2019. “Reproductive Management Practices on Dairy Farms: The Canadian National Dairy Study 2015.” Journal of Dairy Science 102 (2): 1822–31. https://doi.org/10.3168/jds.2018-14683.
417	Unloading or not unloading? Sheep welfare implication of rest stop at control post after a 29h transport	2015	sheep	1	1			2					1										0	Messori, S., C. Pedernera-Romano, D. Magnani, P. Rodriguez, S. Barnard, A. Dalmau, A. Velarde, and P. Dalla Villa. 2015. “Unloading or Not Unloading? Sheep Welfare Implication of Rest Stop at Control Post after a 29h Transport.” Small Ruminant Research 130: 221–28. https://doi.org/10.1016/j.smallrumres.2015.07.012.
418	Feeding Behavior, Feed Space, and Bunk Design and Management for Adult Dairy Cattle	2019	dairy cows	1	1		1	3												1			0	DeVries, Trevor J. 2019. “Feeding Behavior, Feed Space, and Bunk Design and Management for Adult Dairy Cattle.” Veterinary Clinics of North America - Food Animal Practice 35 (1): 61–76. https://doi.org/10.1016/j.cvfa.2018.10.003.
419	Ranging behavior relates to welfare indicators pre- and post-range access in commercial free-range broilers	2018	broiler chickens	1				1	1														0	Taylor, Peta S., Paul H. Hemsworth, Peter J. Groves, Sabine G. Gebhardt-Henrich, and Jean Loup Rault. 2018. “Ranging Behavior Relates to Welfare Indicators Pre- and Post-Range Access in Commercial Free-Range Broilers.” Poultry Science 97 (6): 1861–71. https://doi.org/10.3382/ps/pey060.
420	Udder health in Canadian dairy heifers during early lactation	2018	dairy cows	1			1	2							1								0	Naqvi, S. Ali, Jeroen De Buck, Simon Dufour, and Herman W. Barkema. 2018. “Udder Health in Canadian Dairy Heifers during Early Lactation.” Journal of Dairy Science 101 (4): 3233–47. https://doi.org/10.3168/jds.2017-13579.
421	Designing Automated Milking Dairy Facilities to Maximize Labor Efficiency	2019	dairy cows	1	1		1	3												1			0	Pitkäranta, Jouni, Virpi Kurkela, Virpi Huotari, Marjo Posio, and Courtney E. Halbach. 2019. “Designing Automated Milking Dairy Facilities to Maximize Labor Efficiency.” Veterinary Clinics of North America - Food Animal Practice 35 (1): 175–93. https://doi.org/10.1016/j.cvfa.2018.10.010.
422	Ultraviolet-C light suppresses reproduction of sea lice but has adverse effects on host salmon	2020	farmed fish	1	1		1	3												1			0	Barrett, Luke T., Samantha Bui, Frode Oppedal, Tora Bardal, Rolf Erik Olsen, and Tim Dempster. 2020. “Ultraviolet-C Light Suppresses Reproduction of Sea Lice but Has Adverse Effects on Host Salmon.” Aquaculture 520 (January): 734954. https://doi.org/10.1016/j.aquaculture.2020.734954.
423	Effect of short-term seclusion of sheep on their welfare indicators	2018	sheep	1	1		1	3												1			0	De, Kalyan, Vijay Kumar Saxena, Krishnappa Balaganur, Davendra Kumar, and Syed Mohammad Khursheed Naqvi. 2018. “Effect of Short-Term Seclusion of Sheep on Their Welfare Indicators.” Journal of Veterinary Behavior 27: 1–7. https://doi.org/10.1016/j.jveb.2018.05.007.
424	Adoption of food safety measures on milk production in Nepal: Impact on smallholders’ farm-gate prices and profitability	2017	dairy cows				1	1				1											0	Kumar, Anjani, Ganesh Thapa, Devesh Roy, and P. K. Joshi. 2017. “Adoption of Food Safety Measures on Milk Production in Nepal: Impact on Smallholders’ Farm-Gate Prices and Profitability.” Food Policy 70: 13–26. https://doi.org/10.1016/j.foodpol.2017.05.002.
425	Effects of rearing systems on laying performance, egg quality, and serum biochemistry of Xianju chickens in summer	2017	laying hens		1		1	2									1						0	Dong, X. Y., Z. Z. Yin, Y. Z. Ma, H. Y. Cao, and D. J. Dong. 2017. “Effects of Rearing Systems on Laying Performance, Egg Quality, and Serum Biochemistry of Xianju Chickens in Summer.” Poultry Science 96 (11): 3896–3900. https://doi.org/10.3382/ps/pex155.
426	Comparison of internal parasitic fauna in dairy goats at conventional and organic farms in the Czech Republic	2019	goats - dairy	1	1		1	3												1			0	Kyriánová, I. A., O. Kopecký, S. Šlosárková, and J. Vadlejch. 2019. “Comparison of Internal Parasitic Fauna in Dairy Goats at Conventional and Organic Farms in the Czech Republic.” Small Ruminant Research 175 (May): 126–32. https://doi.org/10.1016/j.smallrumres.2019.05.003.
427	Uncontrollable chronic stress reduces growth disparities in farmed Atlantic salmon	2017	farmed fish		1		1	2									1						0	Vindas, Marco A., Angelico Madaro, Thomas W.K. Fraser, Erik Höglund, Rolf E. Olsen, Tore S. Kristiansen, and Øyvind Øverli. 2017. “Uncontrollable Chronic Stress Reduces Growth Disparities in Farmed Atlantic Salmon.” Physiology and Behavior 179 (June): 246–52. https://doi.org/10.1016/j.physbeh.2017.06.012.
428	Effects of surface type in an uncovered stand-off pad system on comfort and welfare of non-lactating dairy cows during winter	2019	dairy cows	1				1	1														0	Al-Marashdeh, Omar, Keith C. Cameron, Racheal H. Bryant, Ao Chen, Briar McGowan, Corentine Gillé-Perrier, Peter Carey, Jane Chrystal, Simon Hodge, and Grant R. Edwards. 2019. “Effects of Surface Type in an Uncovered Stand-off Pad System on Comfort and Welfare of Non-Lactating Dairy Cows during Winter.” Applied Animal Behaviour Science 211 (October): 17–24. https://doi.org/10.1016/j.applanim.2018.…
429	The Dairy Cattle Housing Dilemma: Natural Behavior Versus Animal Care	2019	dairy cows	1	1		1	3												1			0	Beaver, Annabelle, Caroline Ritter, and Marina A.G. von Keyserlingk. 2019. “The Dairy Cattle Housing Dilemma: Natural Behavior Versus Animal Care.” Veterinary Clinics of North America - Food Animal Practice 35 (1): 11–27. https://doi.org/10.1016/j.cvfa.2018.11.001.
430	Real-time monitoring of broiler flock's welfare status using camera-based technology	2018	broiler chickens	1				1	1														0	Fernandez, Alberto Pena, Tomas Norton, Emanuela Tullo, Alberto Pe, Tom Van Hertem, Ali Youssef, Vasileios Exadaktylos, Erik Vranken, Marcella Guarino, and Daniel Berckmans. 2018. “Real-Time Monitoring of Broiler Flock’s Welfare Status Using Camera-Based Technology.” Biosystems Engineering 173: 103–14. https://doi.org/10.1016/j.biosystemseng.2018.05.008.
431	Artificial rearing affects piglets pre-weaning behaviour, welfare and growth performance	2019	pigs	1	1		1	3												1			0	Schmitt, Océane, Keelin O’Driscoll, Laura A. Boyle, and Emma M. Baxter. 2019. “Artificial Rearing Affects Piglets Pre-Weaning Behaviour, Welfare and Growth Performance.” Applied Animal Behaviour Science 210 (October 2018): 16–25. https://doi.org/10.1016/j.applanim.2018.10.018.
432	Importance of fisheries for food security across three climate change vulnerable deltas	2018	farmed fish			1	1	2										1					0	Lauria, Valentina, Isha Das, Sugata Hazra, Ignacio Cazcarro, Iñaki Arto, Susan Kay, Patrick Ofori-Danson, et al. 2018. “Importance of Fisheries for Food Security across Three Climate Change Vulnerable Deltas.” Science of the Total Environment 640–641 (June): 1566–77. https://doi.org/10.1016/j.scitotenv.2018.06.011.
433	Field survey to evaluate space allowances for dairy cows in Great Britain	2020	dairy cows	1			1	2							1								0	Thompson, J. S., J. N. Huxley, C. D. Hudson, J. Kaler, J. Gibbons, and M. J. Green. 2020. “Field Survey to Evaluate Space Allowances for Dairy Cows in Great Britain.” Journal of Dairy Science 103 (4): 3745–59. https://doi.org/10.3168/jds.2019-17004.
434	Biosecurity and herd health management practices on Canadian dairy farms	2019	dairy cows	1			1	2							1								0	Denis-Robichaud, J., D. F. Kelton, C. A. Bauman, H. W. Barkema, G. P. Keefe, and J. Dubuc. 2019. “Biosecurity and Herd Health Management Practices on Canadian Dairy Farms.” Journal of Dairy Science 102 (10): 9536–47. https://doi.org/10.3168/jds.2018-15921.
435	Relationship between the probability of veterinary-diagnosed bovine mastitis occurring and farm management risk factors on small dairy farms in Austria	2019	dairy cows	1			1	2							1								0	Firth, Clair L., Christian Laubichler, Corina Schleicher, Klemens Fuchs, Annemarie Käsbohrer, Christa Egger-Danner, Josef Köfer, and Walter Obritzhauser. 2019. “Relationship between the Probability of Veterinary-Diagnosed Bovine Mastitis Occurring and Farm Management Risk Factors on Small Dairy Farms in Austria.” Journal of Dairy Science 102 (5): 4452–63. https://doi.org/10.3168/jds.2018-15657.
436	Veterinary herd health management–Experience among farmers and farm managers in Swedish dairy production	2018	dairy cows	1			1	2							1								0	Svensson, C., K. Alvåsen, A. C. Eldh, J. Frössling, and H. Lomander. 2018. “Veterinary Herd Health Management–Experience among Farmers and Farm Managers in Swedish Dairy Production.” Preventive Veterinary Medicine 155 (April): 45–52. https://doi.org/10.1016/j.prevetmed.2018.04.012.
437	Effects of litter floor access and inclusion of experienced hens in aviary housing on floor eggs, litter condition, air quality, and hen welfare	2019	laying hens	1			1	2							1								0	Oliveira, Jofran L., Hongwei Xin, Lilong Chai, and Suzanne T. Millman. 2019. “Management and Production: Effects of Litter Floor Access and Inclusion of Experienced Hens in Aviary Housing on Floor Eggs, Litter Condition, Air Quality, and Hen Welfare.” Poultry Science 98 (4): 1664–77. https://doi.org/10.3382/ps/pey525.
438	Capitalizing on fine milk composition for breeding and management of dairy cows	2016	dairy cows	1	1		1	3												1			0	Gengler, N., H. Soyeurt, F. Dehareng, C. Bastin, F. Colinet, H. Hammami, M. L. Vanrobays, et al. 2016. “Capitalizing on Fine Milk Composition for Breeding and Management of Dairy Cows.” Journal of Dairy Science 99 (5): 4071–79. https://doi.org/10.3168/jds.2015-10140.
439	Temperament effects on performance and adaptability of Nellore young bulls to the feedlot environment	2018	cattle		1		1	2									1						0	Braga, J. S., L. Faucitano, F. Macitelli, A. C. Sant’Anna, S. Méthot, and M. J.R. Paranhos da Costa. 2018. “Temperament Effects on Performance and Adaptability of Nellore Young Bulls to the Feedlot Environment.” Livestock Science 216 (March): 88–93. https://doi.org/10.1016/j.livsci.2018.07.009.
440	The effect of lameness-causing lesions on milk yield and fertility of primiparous Holstein cows in a hot environment	2018	dairy cows		1		1	2									1						0	Mellado, M., E. Saavedra, L. Gaytán, F. G. Veliz, U. Macías-Cruz, L. Avendaño-Reyes, and E. García. 2018. “The Effect of Lameness-Causing Lesions on Milk Yield and Fertility of Primiparous Holstein Cows in a Hot Environment.” Livestock Science 217 (September): 8–14. https://doi.org/10.1016/j.livsci.2018.09.008.
441	Housing, management characteristics, and factors associated with lameness, hock lesion, and hygiene of lactating dairy cattle on Upper Midwest United States dairy farms using automatic milking systems	2018	dairy cows	1				1	1														0	Salfer, James A., Justin M. Siewert, and Marcia I. Endres. 2018. “Housing, Management Characteristics, and Factors Associated with Lameness, Hock Lesion, and Hygiene of Lactating Dairy Cattle on Upper Midwest United States Dairy Farms Using Automatic Milking Systems.” Journal of Dairy Science 101 (9): 8586–94. https://doi.org/10.3168/jds.2017-13925.
442	A stochastic dynamic model of a dairy farm to evaluate the technical and economic performance under different scenarios	2018	dairy cows		1		1	2									1						0	Calsamiglia, S., S. Astiz, J. Baucells, and L. Castillejos. 2018. “A Stochastic Dynamic Model of a Dairy Farm to Evaluate the Technical and Economic Performance under Different Scenarios.” Journal of Dairy Science 101 (8): 7517–30. https://doi.org/10.3168/jds.2017-12980.
443	A comparison of post-mortem findings in broilers dead-on-farm and broilers dead-on-arrival at the abattoir	2015	broiler chickens	1	1			2					1										0	Kittelsen, K. E., E. G. Granquist, O. Kolbjørnsen, O. Nafstad, and R. O. Moe. 2015. “A Comparison of Post-Mortem Findings in Broilers Dead-on-Farm and Broilers Dead-on-Arrival at the Abattoir.” Poultry Science 94 (11): 2622–29. https://doi.org/10.3382/ps/pev294.
444	Pre-weaning environmental enrichment increases piglets’ object play behaviour on a large scale commercial pig farm	2018	pigs	1	1		1	3												1			0	Yang, Chung Hsuan, Heng Lun Ko, Laura C. Salazar, Lourdes Llonch, Xavier Manteca, Irene Camerlink, and Pol Llonch. 2018. “Pre-Weaning Environmental Enrichment Increases Piglets’ Object Play Behaviour on a Large Scale Commercial Pig Farm.” Applied Animal Behaviour Science 202 (November 2017): 7–12. https://doi.org/10.1016/j.applanim.2018.02.004.
445	Welfare measurements of finishing pigs on the day of slaughter: A review	2015	pigs	1	1		1	3												1			0	Brandt, Pia, and Margit Dall Aaslyng. 2015. “Welfare Measurements of Finishing Pigs on the Day of Slaughter: A Review.” Meat Science 103: 13–23. https://doi.org/10.1016/j.meatsci.2014.12.004.
446	Access to outdoor swimming pond during summer season improved Muscovy ducks performance and health status	2018	ducks	1	1		1	3												1			0	Farghly, Mohamed F.A., and Usama T. Mahmoud. 2018. “Access to Outdoor Swimming Pond during Summer Season Improved Muscovy Ducks Performance and Health Status.” Livestock Science 211 (March): 98–103. https://doi.org/10.1016/j.livsci.2018.03.008.
447	Protecting broilers against Campylobacter infection by preventing direct contact between farm staff and broilers	2016	broiler chickens	1	1		1	3												1			0	Battersby, Tara, P. Whyte, and D. Bolton. 2016. “Protecting Broilers against Campylobacter Infection by Preventing Direct Contact between Farm Staff and Broilers.” Food Control 69: 346–51. https://doi.org/10.1016/j.foodcont.2016.04.053.
448	Why Danish pig farms have far more land and pigs than Dutch farms? Implications for feed supply, manure recycling and productioncosts	2016	pigs	1			1	2							1								0	Willems, Jaap, Hans J.M. Van Grinsven, Brian H. Jacobsen, Tenna Jensen, Tommy Dalgaard, Henk Westhoek, and Ib Sillebak Kristensen. 2016. “Why Danish Pig Farms Have Far More Land and Pigs than Dutch Farms? Implications for Feed Supply, Manure Recycling and Production Costs.” Agricultural Systems 144: 122–32. https://doi.org/10.1016/j.agsy.2016.02.002.
449	Smart poultry management: Smart sensors, big data, and the internet of things	2020	poultry	1	1		1	3												1			0	Astill, Jake, Rozita A. Dara, Evan D.G. Fraser, Bruce Roberts, and Shayan Sharif. 2020. “Smart Poultry Management: Smart Sensors, Big Data, and the Internet of Things.” Computers and Electronics in Agriculture 170 (November 2018): 105291. https://doi.org/10.1016/j.compag.2020.105291.
450	Will seabass (Dicentrarchus labrax) quality change in a warmer ocean?	2017	farmed fish		1	1	1	3														1	0	Barbosa, Vera, Ana Luísa Maulvault, Ricardo N. Alves, Patrícia Anacleto, Pedro Pousão-Ferreira, Maria Luísa Carvalho, Maria Leonor Nunes, Rui Rosa, and António Marques. 2017. “Will Seabass (Dicentrarchus Labrax) Quality Change in a Warmer Ocean?” Food Research International 97: 27–36. https://doi.org/10.1016/j.foodres.2017.03.024.
451	Context-dependent impact of an ectoparasite on early marine growth in Atlantic salmon	2019	farmed fish			1	1	2										1					0	Vollset, Knut Wiik, Bjørn T. Barlaup, and Kevin D. Friedland. 2019. “Context-Dependent Impact of an Ectoparasite on Early Marine Growth in Atlantic Salmon.” Aquaculture 507 (August 2018): 266–74. https://doi.org/10.1016/j.aquaculture.2019.04.038.
452	Use of bootstrapped, regularised regression to identify factors associated with lamb-derived revenue on commercial sheep farms	2020	sheep				1	1				1											0	Lima, Eliana, Martin Green, Fiona Lovatt, Peers Davies, Lis King, and Jasmeet Kaler. 2020. “Use of Bootstrapped, Regularised Regression to Identify Factors Associated with Lamb-Derived Revenue on Commercial Sheep Farms.” Preventive Veterinary Medicine 174 (August 2019): 104851. https://doi.org/10.1016/j.prevetmed.2019.104851.
453	Exploring hair cortisone concentration as a novel tool to assess chronic stress in sheep with tick-borne fever	2018	sheep	1	1			2					1										0	Stubsjøen, Solveig Marie, Kristin Sørheim, Matteo Chincarini, Jon Bohlin, Emma Brunberg, Boris Fuchs, Rupert Palme, and Lise Grøva. 2018. “Exploring Hair Cortisone Concentration as a Novel Tool to Assess Chronic Stress in Sheep with Tick-Borne Fever.” Small Ruminant Research 164 (May): 110–19. https://doi.org/10.1016/j.smallrumres.2018.05.009.
454	Does age of hot-blade trimming impact the performance and welfare of 2 strains of White Leghorn hens?	2016	laying hens	1	1		1	3												1			0	Schwean-Lardner, K., C. B. Annett-Christianson, J. Rajendram, and H. L. Classen. 2016. “Does Age of Hot-Blade Trimming Impact the Performance and Welfare of 2 Strains of White Leghorn Hens?” Journal of Applied Poultry Research 25 (4): 547–60. https://doi.org/10.3382/japr/pfw037.
455	Cloud computing technology: Reducing carbon footprint in beef supply chain	2015	beef cattle		1	1	1	3														1	0	Singh, Akshit, Nishikant Mishra, Syed Imran Ali, Nagesh Shukla, and Ravi Shankar. 2015. “Cloud Computing Technology: Reducing Carbon Footprint in Beef Supply Chain.” International Journal of Production Economics 164: 462–71. https://doi.org/10.1016/j.ijpe.2014.09.019.
456	Associations among gait score, production data, abattoir registrations, and postmortem tibia measurements in broiler chickens	2017	broiler chickens	1			1	2							1								0	Kittelsen, K. E., B. David, R. O. Moe, H. D. Poulsen, J. F. Young, and E. G. Granquist. 2017. “Associations among Gait Score, Production Data, Abattoir Registrations, and Postmortem Tibia Measurements in Broiler Chickens.” Poultry Science 96 (5): 1033–40. https://doi.org/10.3382/ps/pew433.
457	Insights into organic farming of European sea bass Dicentrarchus labrax and gilthead sea bream Sparus aurata through the assessment of environmental impact, growth performance, fish welfare and product quality	2017	farmed fish	1	1		1	3												1			0	Marco, P. Di, T. Petochi, G. Marino, A. Priori, M. G. Finoia, P. Tomassetti, S. Porrello, et al. 2017. “Insights into Organic Farming of European Sea Bass Dicentrarchus Labrax and Gilthead Sea Bream Sparus Aurata through the Assessment of Environmental Impact, Growth Performance, Fish Welfare and Product Quality.” Aquaculture 471: 92–105. https://doi.org/10.1016/j.aquaculture.2017.01.012.
458	Early detection of health and welfare compromises through automated detection of behavioural changes in pigs	2016	pigs	1	1		1	3												1			0	Matthews, Stephen G., Amy L. Miller, James Clapp, Thomas Plötz, and Ilias Kyriazakis. 2016. “Early Detection of Health and Welfare Compromises through Automated Detection of Behavioural Changes in Pigs.” Veterinary Journal 217: 43–51. https://doi.org/10.1016/j.tvjl.2016.09.005.
459	Influence of crate height on the welfare of broilers during transport	2016	broiler chickens	1	1			2					1										0	Vinco, Leonardo James, Ivonne Laura Archetti, Stefano Giacomelli, and Guerino Lombardi. 2016. “Influence of Crate Height on the Welfare of Broilers during Transport.” Journal of Veterinary Behavior: Clinical Applications and Research 14: 28–33. https://doi.org/10.1016/j.jveb.2016.06.006.
460	Cow- and farm-level risk factors for lameness on dairy farms with automated milking systems	2016	dairy cows	1			1	2							1								0	Westin, R., A. Vaughan, A. M. de Passillé, T. J. DeVries, E. A. Pajor, D. Pellerin, J. M. Siegford, A. Witaifi, E. Vasseur, and J. Rushen. 2016. “Cow- and Farm-Level Risk Factors for Lameness on Dairy Farms with Automated Milking Systems.” Journal of Dairy Science 99 (5): 3732–43. https://doi.org/10.3168/jds.2015-10414.
461	Dietary Aloysia triphylla essential oil on growth performance and biochemical and haematological variables in Nile tilapia	2020	farmed fish	1			1	2							1								0	Souza, Renilde Cordeiro de, Bernardo Baldisserotto, José Fernando Bibiano Melo, Mateus Matiuzzi da Costa, Elizângela Maria de Souza, and Carlos Eduardo Copatti. 2020. “Dietary Aloysia Triphylla Essential Oil on Growth Performance and Biochemical and Haematological Variables in Nile Tilapia.” Aquaculture 519 (November 2019): 734913. https://doi.org/10.1016/j.aquaculture.2019.734913.
462	Evaluation of welfare parameters in laying hens on the basis of a Bavarian survey	2017	laying hens	1	1		1	3												1			0	Louton, H., S. M. Bergmann, E. Rauch, C. Liebers, S. Reese, M. H. Erhard, C. Hoeborn, and A. Schwarzer. 2017. “Evaluation of Welfare Parameters in Laying Hens on the Basis of a Bavarian Survey.” Poultry Science 96 (9): 3199–3213. https://doi.org/10.3382/ps/pex156.
463	Farm biogas production in organic agriculture: System implications	2015	N/A			1	1	2										1					0	Siegmeier, Torsten, Benjamin Blumenstein, and Detlev Möller. 2015. “Farm Biogas Production in Organic Agriculture: System Implications.” Agricultural Systems 139: 196–209. https://doi.org/10.1016/j.agsy.2015.07.006.
464	Reasons and risk factors for on-farm mortality in Estonian dairy herds	2017	dairy cows	1	1		1	3												1			0	Reimus, Kaari, Toomas Orro, Ulf Emanuelson, Arvo Viltrop, and Kerli Mõtus. 2017. “Reasons and Risk Factors for On-Farm Mortality in Estonian Dairy Herds.” Livestock Science 198 (October 2016): 1–9. https://doi.org/10.1016/j.livsci.2017.01.016.
465	Meat morals: relationship between meat consumption consumer attitudes towards human and animal welfare and moral behavior	2015	N/A	1				1	1														0	Backer, Charlotte J.S. De, and Liselot Hudders. 2015. “Meat Morals: Relationship between Meat Consumption Consumer Attitudes towards Human and Animal Welfare and Moral Behavior.” Meat Science 99: 68–74. https://doi.org/10.1016/j.meatsci.2014.08.011.
466	Factors associated with high antimicrobial use in young calves on Dutch dairy farms: A case-control study	2018	dairy cows	1				1	1														0	Holstege, M. M.C., A. J.G. de Bont-Smolenaars, I. M.G.A. Santman-Berends, G. M. van der Linde-Witteveen, G. van Schaik, A. G.J. Velthuis, and T. J.G.M. Lam. 2018. “Factors Associated with High Antimicrobial Use in Young Calves on Dutch Dairy Farms: A Case-Control Study.” Journal of Dairy Science 101 (10): 9259–65. https://doi.org/10.3168/jds.2017-14252.
467	Consistent individual competitive ability in rainbow trout as a proxy for coping style and its lack of correlation with cortisol responsiveness upon acute stress	2019	farmed fish	1	1			2					1										0	Gesto, Manuel. 2019. “Consistent Individual Competitive Ability in Rainbow Trout as a Proxy for Coping Style and Its Lack of Correlation with Cortisol Responsiveness upon Acute Stress.” Physiology and Behavior 208. https://doi.org/10.1016/j.physbeh.2019.112576.
468	Welfare assessment of rainbow trout reared in a Recirculating Aquaculture System: Comparison with a Flow-Through System	2015	farmed fish	1	1		1	3												1			0	Colson, Violaine, Bastien Sadoul, Claudiane Valotaire, Patrick Prunet, Matthieu Gaumé, and Laurent Labbé. 2015. “Welfare Assessment of Rainbow Trout Reared in a Recirculating Aquaculture System: Comparison with a Flow-Through System.” Aquaculture 436: 151–59. https://doi.org/10.1016/j.aquaculture.2014.10.047.
469	Calf management risk factors on dairy farms associated with male calf mortality on veal farms	2018	dairy cows	1			1	2							1								0	Renaud, D. L., D. F. Kelton, S. J. LeBlanc, D. B. Haley, and T. F. Duffield. 2018. “Calf Management Risk Factors on Dairy Farms Associated with Male Calf Mortality on Veal Farms.” Journal of Dairy Science 101 (2): 1785–94. https://doi.org/10.3168/jds.2017-13578.
470	Sperm collection by electroejaculation in small ruminants: A review on welfare problems and alternative techniques	2019	ruminants	1	1		1	3												1			0	Abril-Sánchez, Silvia, Aline Freitas-de-Melo, Julia Giriboni, Julián Santiago-Moreno, and Rodolfo Ungerfeld. 2019. “Sperm Collection by Electroejaculation in Small Ruminants: A Review on Welfare Problems and Alternative Techniques.” Animal Reproduction Science 205 (March): 1–9. https://doi.org/10.1016/j.anireprosci.2019.03.023.
471	Classification of piglet (Sus Scrofa) stress conditions using vocalization pattern and applying paraconsistent logic Eτ	2019	pigs	1	1			2					1										0	Silva, Jonas Pereira da, Irenilza de Alencar Nääs, Jair Minoro Abe, and Alexandra Ferreira da Silva Cordeiro. 2019. “Classification of Piglet (Sus Scrofa) Stress Conditions Using Vocalization Pattern and Applying Paraconsistent Logic Eτ.” Computers and Electronics in Agriculture 166 (March): 105020. https://doi.org/10.1016/j.compag.2019.105020.
472	Modelling alternative management scenarios of economic and environmental sustainability of beef finishing systems	2020	beef cattle			1	1	2										1					0	Kamilaris, C., R. J. Dewhurst, A. J. Sykes, and P. Alexander. 2020. “Modelling Alternative Management Scenarios of Economic and Environmental Sustainability of Beef Finishing Systems.” Journal of Cleaner Production 253: 119888. https://doi.org/10.1016/j.jclepro.2019.119888.
473	Environmental impacts of housing conditions and manure management in European pig production systems through a life cycle perspective: A case study in Denmark	2020	pigs			1	1	2										1					0	Pexas, Georgios, Stephen G. Mackenzie, Michael Wallace, and Ilias Kyriazakis. 2020. “Environmental Impacts of Housing Conditions and Manure Management in European Pig Production Systems through a Life Cycle Perspective: A Case Study in Denmark.” Journal of Cleaner Production 253: 120005. https://doi.org/10.1016/j.jclepro.2020.120005.
474	One health and the agricultural transition in food animal production	2019	N/A	1		1	1	3													1		0	Silbergeld, Ellen K. 2019. “One Health and the Agricultural Transition in Food Animal Production.” Global Transitions 1: 83–92. https://doi.org/10.1016/j.glt.2019.01.003.
475	The central role of intestinal health on the effect of feed additives on feed intake in swine and poultry	2017	broiler chickens and pigs	1	1		1	3												1			0	Aar, P. J. van der, F. Molist, and J. D. van der Klis. 2017. “The Central Role of Intestinal Health on the Effect of Feed Additives on Feed Intake in Swine and Poultry.” Animal Feed Science and Technology 233: 64–75. https://doi.org/10.1016/j.anifeedsci.2016.07.019.
476	Review of environmental enrichment for broiler chickens	2018	broiler chickens	1	1		1	3												1			0	Riber, A. B., H. A. Van De Weerd, I. C. De Jong, and S. Steenfeldt. 2018. “Review of Environmental Enrichment for Broiler Chickens.” Poultry Science 97 (2): 378–96. https://doi.org/10.3382/ps/pex344.
477	How to measure dairy cows’ responsiveness towards humans in breeding and welfare assessment? A comparison of selected behavioural measures and existing breeding traits	2017	dairy cows	1	1		1	3												1			0	Ebinghaus, Asja, Silvia Ivemeyer, Vanessa Lauks, Laura Santos, Kerstin Brügemann, Sven König, and Ute Knierim. 2017. “How to Measure Dairy Cows’ Responsiveness towards Humans in Breeding and Welfare Assessment? A Comparison of Selected Behavioural Measures and Existing Breeding Traits.” Applied Animal Behaviour Science 196 (July): 22–29. https://doi.org/10.1016/j.applanim.2017.07.006.
478	A novel blood-sampling technique in lactating sows: The mammary vein route	2019	pigs	1	1			2					1										0	Scollo, A., C. Bresciani, G. Romano, L. Tagliaferri, F. Righi, E. Parmigiani, and C. Mazzoni. 2019. “A Novel Blood-Sampling Technique in Lactating Sows: The Mammary Vein Route.” Veterinary Journal 254 (October): 105397. https://doi.org/10.1016/j.tvjl.2019.105397.
479	Economic evaluation of 4 bovine leukemia virus control strategies for Alberta dairy farms	2019	dairy cows	1			1	2							1								0	Kuczewski, Alessa, Henk Hogeveen, Karin Orsel, Robert Wolf, Jada Thompson, Eldon Spackman, and Frank van der Meer. 2019. “Economic Evaluation of 4 Bovine Leukemia Virus Control Strategies for Alberta Dairy Farms.” Journal of Dairy Science 102 (3): 2578–92. https://doi.org/10.3168/jds.2018-15341.
480	Harvesting-induced stress in broilers: Comparison of a manual and a mechanical harvesting method under field conditions	2019	sheep	1	1			2					1										0	Wolff, Inga, Sandrina Klein, Elke Rauch, Michael Erhard, Julia Mönch, Sonja Härtle, Paul Schmidt, and Helen Louton. 2019. “Harvesting-Induced Stress in Broilers: Comparison of a Manual and a Mechanical Harvesting Method under Field Conditions.” Applied Animal Behaviour Science 221 (August): 104877. https://doi.org/10.1016/j.applanim.2019.104877.
481	Dissolved oxygen variability in a commercial sea-cage exposes farmed Atlantic salmon to growth limiting conditions	2018	farmed fish	1			1	2							1								0	Solstorm, David, Tina Oldham, Frida Solstorm, Pascal Klebert, Lars Helge Stien, Tone Vågseth, and Frode Oppedal. 2018. “Dissolved Oxygen Variability in a Commercial Sea-Cage Exposes Farmed Atlantic Salmon to Growth Limiting Conditions.” Aquaculture 486 (December 2017): 122–29. https://doi.org/10.1016/j.aquaculture.2017.12.008.
482	Dairy calves’ mortality survey and associated management practices in smallholding, pasture-based herds in southern Brazil	2020	dairy cows	1			1	2							1								0	Fruscalso, V., G. Olmos, and M. J. Hötzel. 2020. “Dairy Calves’ Mortality Survey and Associated Management Practices in Smallholding, Pasture-Based Herds in Southern Brazil.” Preventive Veterinary Medicine 175 (November 2019): 104835. https://doi.org/10.1016/j.prevetmed.2019.104835.
483	Effects of litter provision during early rearing and environmental enrichment during the production phase on feather pecking and feather damage in laying hens	2016	laying hens	1			1	2							1								0	Tahamtani, F. M., M. Brantsæter, J. Nordgreen, E. Sandberg, T. B. Hansen, A. Nødtvedt, T. B. Rodenburg, R. O. Moe, and A. M. Janczak. 2016. “Effects of Litter Provision during Early Rearing and Environmental Enrichment during the Production Phase on Feather Pecking and Feather Damage in Laying Hens.” Poultry Science 95 (12): 2747–56. https://doi.org/10.3382/ps/pew265.
484	Reducing life cycle fossil energy and greenhouse gas emissions for Midwest swine production systems	2020	pigs			1	1	2										1					0	Tallaksen, Joel, Lee Johnston, Kirsten Sharpe, Michael Reese, and Eric Buchanan. 2020. “Reducing Life Cycle Fossil Energy and Greenhouse Gas Emissions for Midwest Swine Production Systems.” Journal of Cleaner Production 246: 118998. https://doi.org/10.1016/j.jclepro.2019.118998.
485	A review of paratuberculosis in dairy herds — Part 2: On-farm control	2019	dairy cows				1	1				1											0	McAloon, Conor G., Steven Roche, Caroline Ritter, Herman W. Barkema, Paul Whyte, Simon J. More, Luke O’Grady, Martin J. Green, and Michael L. Doherty. 2019. “A Review of Paratuberculosis in Dairy Herds — Part 2: On-Farm Control.” Veterinary Journal 246: 54–58. https://doi.org/10.1016/j.tvjl.2019.01.009.
486	Straw for bedding and forage in fattening lambs: effects on fatty acid composition and sensory characteristics of the longissimusmuscle	2015	sheep	1	1		1	3												1			0	Teixeira, D. L., V. C. Resconi, M. M. Campo, G. C.Miranda de la Lama, J. L. Olleta, and G. A. María. 2015. “Straw for Bedding and Forage in Fattening Lambs: Effects on Fatty Acid Composition and Sensory Characteristics of the Longissimus Muscle.” Small Ruminant Research 130: 117–21. https://doi.org/10.1016/j.smallrumres.2015.07.030.
487	The effects of providing portable shade at pasture on dairy cow behavior and physiology	2015	dairy cows	1	1		1	3												1			0	Palacio, S., R. Bergeron, S. Lachance, and E. Vasseur. 2015. “The Effects of Providing Portable Shade at Pasture on Dairy Cow Behavior and Physiology.” Journal of Dairy Science 98 (9): 6085–93. https://doi.org/10.3168/jds.2014-8932.
488	Effects of multiple daily litter applications on the dust bathing behaviour of laying hens kept in an enriched cage system	2016	laying hens	1				1	1														0	Lee, Hye Won, Helen Louton, Angela Schwarzer, Elke Rauch, Amrei Probst, Shuai Shao, Paul Schmidt, Michael H. Erhard, and Shana Bergmann. 2016. “Effects of Multiple Daily Litter Applications on the Dust Bathing Behaviour of Laying Hens Kept in an Enriched Cage System.” Applied Animal Behaviour Science 178 (2016): 51–59. https://doi.org/10.1016/j.applanim.2016.02.001.
489	Imagining the ideal dairy farm	2016	dairy cows	1			1	2							1								0	Cardoso, Clarissa S., Maria José Hötzel, Daniel M. Weary, Jesse A. Robbins, and Marina A.G. von Keyserlingk. 2016. “Imagining the Ideal Dairy Farm.” Journal of Dairy Science 99 (2): 1663–71. https://doi.org/10.3168/jds.2015-9925.
490	Lameness prevalence and risk factors in organic dairy herds in four European countries	2018	dairy cows	1			1	2							1								0	Sjöström, Karin, Nils Fall, Isabel Blanco-Penedo, Julie E. Duval, Margret Krieger, and Ulf Emanuelson. 2018. “Lameness Prevalence and Risk Factors in Organic Dairy Herds in Four European Countries.” Livestock Science 208 (October 2017): 44–50. https://doi.org/10.1016/j.livsci.2017.12.009.
491	Stall and feed bunk stocking rates impact cows' diurnal behavior and activity in automatic milking system farms	2018	dairy cows	1	1		1	3												1			0	Witaifi, Ali A., Ahmed B.A. Ali, and Janice M. Siegford. 2018. “Stall and Feed Bunk Stocking Rates Impact Cows’ Diurnal Behavior and Activity in Automatic Milking System Farms.” Journal of Veterinary Behavior 24: 48–55. https://doi.org/10.1016/j.jveb.2018.01.004.
492	Farm-specific economic value of automatic lameness detection systems in dairy cattle: From concepts to operational simulations	2019	dairy cows	1	1		1	3												1			0	Gucht, Tim Van De, Wouter Saeys, Jef Van Meensel, Annelies Van Nuffel, Jurgen Vangeyte, and Ludwig Lauwers. 2018. “Farm-Specific Economic Value of Automatic Lameness Detection Systems in Dairy Cattle: From Concepts to Operational Simulations.” Journal of Dairy Science 101 (1): 637–48. https://doi.org/10.3168/jds.2017-12867.
493	Effects of group housing on reproductive performance, lameness, injuries and saliva cortisol in gestating sows	2018	pigs	1	1		1	3												1			0	Morgan, Liat, Eyal Klement, Shiri Novak, Elad Eliahoo, Ahmad Younis, Gila Abells Sutton, Wiessam Abu-Ahmad, and Tal Raz. 2018. “Effects of Group Housing on Reproductive Performance, Lameness, Injuries and Saliva Cortisol in Gestating Sows.” Preventive Veterinary Medicine 160 (January): 10–17. https://doi.org/10.1016/j.prevetmed.2018.09.026.
494	The influence of environmental enrichment and stocking density on the plumage and health conditions of laying hen pullets	2019	laying hens	1	1		1	3												1			0	Liebers, Christopher J., Angela Schwarzer, Michael Erhard, Paul Schmidt, and Helen Louton. 2019. “The Influence of Environmental Enrichment and Stocking Density on the Plumage and Health Conditions of Laying Hen Pullets.” Poultry Science 98 (6): 2474–88. https://doi.org/10.3382/ps/pez024.
495	Welfare indicators in laying hens in relation to nest exclusion	2016	laying hens	1	1			2					1										0	Alm, M., R. Tauson, L. Holm, A. Wichman, O. Kalliokoski, and H. Wall. 2016. “Welfare Indicators in Laying Hens in Relation to Nest Exclusion.” Poultry Science 95 (6): 1238–47. https://doi.org/10.3382/ps/pew100.
496	Modeling greenhouse gas emissions from dairy farms	2018	dairy cows			1		1			1												0	Rotz, C. Alan. 2018. “Modeling Greenhouse Gas Emissions from Dairy Farms.” Journal of Dairy Science 101 (7): 6675–90. https://doi.org/10.3168/jds.2017-13272.
497	Weaning and separation stress: maternal motivation decreases with litter age and litter size in farmed mink	2016	farm mink	1	1			2					1										0	Malmkvist, Jens, Dennis D. Sørensen, Torben Larsen, Rupert Palme, and Steffen W. Hansen. 2016. “Weaning and Separation Stress: Maternal Motivation Decreases with Litter Age and Litter Size in Farmed Mink.” Applied Animal Behaviour Science 181: 152–59. https://doi.org/10.1016/j.applanim.2016.05.028.
498	Thermal delousing with cold water: Effects on salmon lice removal and salmon welfare	2019	farmed fish	1	1			2					1										0	Overton, Kathy, Frode Oppedal, Lars H. Stien, Lene Moltumyr, Daniel W. Wright, and Tim Dempster. 2019. “Thermal Delousing with Cold Water: Effects on Salmon Lice Removal and Salmon Welfare.” Aquaculture 505 (January): 41–46. https://doi.org/10.1016/j.aquaculture.2019.02.046.
499	Viewpoint: Regulating meat consumption to improve health, the environment and animal welfare	2020	N/A	1		1		2						1									0	Bonnet, Céline, Zohra Bouamra-Mechemache, Vincent Réquillart, and Nicolas Treich. 2020. “Viewpoint: Regulating Meat Consumption to Improve Health, the Environment and Animal Welfare.” Food Policy, no. February: 101847. https://doi.org/10.1016/j.foodpol.2020.101847.
500	Symposium review: Comparisons of feed and milk nitrogen efficiency and carbon emissions in organic versus conventional dairy production systems	2019	dairy cows			1	1	2										1					0	Brito, A. F., and L. H.P. Silva. 2019. “Symposium Review: Comparisons of Feed and Milk Nitrogen Efficiency and Carbon Emissions in Organic versus Conventional Dairy Production Systems.” Journal of Dairy Science 103 (6): 5726–39. https://doi.org/10.3168/jds.2019-17232.
501	Modelling of heat stress in a robotic dairy farm. Part 3: Rumination and milking performance	2020	dairy cows	1	1		1	3												1			0	Ji, Boyu, Thomas Banhazi, Afshin Ghahramani, Les Bowtell, Chaoyuan Wang, and Baoming Li. 2020. “Modelling of Heat Stress in a Robotic Dairy Farm. Part 3: Rumination and Milking Performance.” Biosystems Engineering, no. xxxx. https://doi.org/10.1016/j.biosystemseng.2020.02.006.
502	Symposium review: Considerations for the future of dairy cattle housing: An animal welfare perspective*	2020	dairy cows	1	1		1	3												1			0	Beaver, Annabelle, Kathryn L. Proudfoot, and Marina A.G. von Keyserlingk. 2020. “Symposium Review: Considerations for the Future of Dairy Cattle Housing: An Animal Welfare Perspective.” Journal of Dairy Science 103 (6): 5746–58. https://doi.org/10.3168/jds.2019-17804.
503	Welfare assessment in rabbits raised for meat and laboratory purposes in enclosures with two floor types: Perforated plastic with holes versus slats	2019	meat rabbits	1	1			2					1										0	Tillmann, K., I. Windschnurer, J. Gamper, B. Hinney, T. Rülicke, B. K. Podesser, J. Troxler, and R. Plasenzotti. 2019. “Welfare Assessment in Rabbits Raised for Meat and Laboratory Purposes in Enclosures with Two Floor Types: Perforated Plastic with Holes versus Slats.” Research in Veterinary Science 122 (November 2018): 200–209. https://doi.org/10.1016/j.rvsc.2018.11.016.
504	The contribution of total and free iodothyronines to welfare maintenance and management stress coping in Ruminants and Equines: Physiological ranges and reference values	2018	N/A	1	1		1	3												1			0	Ferlazzo, Adriana, Cristina Cravana, Esterina Fazio, and Pietro Medica. 2018. “The Contribution of Total and Free Iodothyronines to Welfare Maintenance and Management Stress Coping in Ruminants and Equines: Physiological Ranges and Reference Values.” Research in Veterinary Science 118 (January 2017): 134–43. https://doi.org/10.1016/j.rvsc.2018.01.025.
505	Mild heat stress and short water restriction treatment in lactating Alpine and Saanen goats	2019	goats	1	1	1	1	4															1	Jaber, Lina S., Christine Duvaux-Ponter, Shady K. Hamadeh, and Sylvie Giger-Reverdin. 2019. “Mild Heat Stress and Short Water Restriction Treatment in Lactating Alpine and Saanen Goats.” Small Ruminant Research 175 (October 2018): 46–51. https://doi.org/10.1016/j.smallrumres.2019.04.004.
506	Automatic broiler temperature measuring by thermal camera	2019	broiler chickens		1		1	2									1						0	Bloch, Victor, Natan Barchilon, Ilan Halachmi, and Shelly Druyan. 2019. “Automatic Broiler Temperature Measuring by Thermal Camera.” Biosystems Engineering. https://doi.org/10.1016/j.biosystemseng.2019.08.011.
507	Validation of an AutoRegressive Integrated Moving Average model for the prediction of animal zone temperature in a weaned piglet building	2018	pigs	1		1	1	3													1		0	Ortega, Juan A., Eugenio Losada, Roberto Besteiro, Tamara Arango, Maria J. Ginzo-Villamayor, Ramon Velo, Maria D. Fernandez, and Manuel R. Rodriguez. 2018. “Validation of an AutoRegressive Integrated Moving Average Model for the Prediction of Animal Zone Temperature in a Weaned Piglet Building.” Biosystems Engineering 174: 231–38. https://doi.org/10.1016/j.biosystemseng.2018.07.012.
508	Carcass and meat characteristics from farm-raised and wild fallow deer (Dama dama) and red deer (Cervus elaphus): A review	2018	deer	1	1		1	3												1			0	Kudrnáčová, Eva, Luděk Bartoň, Daniel Bureš, and Louwrens C. Hoffman. 2018. “Carcass and Meat Characteristics from Farm-Raised and Wild Fallow Deer (Dama Dama) and Red Deer (Cervus Elaphus): A Review.” Meat Science 141 (March): 9–27. https://doi.org/10.1016/j.meatsci.2018.02.020.
509	Uncertainty in the measurement of indoor temperature and humidity in naturally ventilated dairy buildings as influenced by measurement technique and data variability	2018	dairy cows	1	1	1	1	4															1	Hempel, Sabrina, Marcel König, Christoph Menz, David Janke, Barbara Amon, Thomas M. Banhazi, Fernando Estellés, and Thomas Amon. 2018. “Uncertainty in the Measurement of Indoor Temperature and Humidity in Naturally Ventilated Dairy Buildings as Influenced by Measurement Technique and Data Variability.” Biosystems Engineering 166: 58–75. https://doi.org/10.1016/j.biosystemseng.2017.11.004.
510	Cows eat grass, don't they? Contrasting sociotechnical imaginaries of the role of grazing in the UK and Irish dairy sectors	2019	dairy cows	1		1	1	3													1		0	Shortall, Orla. 2019. “Cows Eat Grass, Don’t They? Contrasting Sociotechnical Imaginaries of the Role of Grazing in the UK and Irish Dairy Sectors.” Journal of Rural Studies 72 (September): 45–57. https://doi.org/10.1016/j.jrurstud.2019.10.004.
511	The role of mitochondrial DNA copy number, variants, and haplotypes in farm animal developmental outcome	2016	N/A				1	1				1											0	Tsai, Tesha, and Justin C. St. John. 2016. “The Role of Mitochondrial DNA Copy Number, Variants, and Haplotypes in Farm Animal Developmental Outcome.” Domestic Animal Endocrinology 56: S133–46. https://doi.org/10.1016/j.domaniend.2016.03.005.
512	Descriptive survey and Salmonella surveillance of pastured poultry layer farms in California	2017	poultry	1			1	2							1								0	Dailey, Naomi, Deb Niemeier, Carine Elkhoraibi, C. Gabriel Sentíes-Cué, and Maurice Pitesky. 2017. “Descriptive Survey and Salmonella Surveillance of Pastured Poultry Layer Farms in California.” Poultry Science 96 (4): 957–65. https://doi.org/10.3382/ps/pew360.
513	Timed environmental exposure indicates sample stability for reliable noninvasive measurement of fecal cortisol metabolite concentrations in sheep	2019	sheep	1	1			2					1										0	Scherpenhuizen, J. M., E. J. Narayan, and J. C. Quinn. 2020. “Timed Environmental Exposure Indicates Sample Stability for Reliable Noninvasive Measurement of Fecal Cortisol Metabolite Concentrations in Sheep.” Domestic Animal Endocrinology 72: 106423. https://doi.org/10.1016/j.domaniend.2019.106423.
514	Technical note: Developing a heat stress model in dairy cows using an electric heat blanket	2019	dairy cows		1	1	1	3														1	0	Al-Qaisi, M., E. A. Horst, S. K. Kvidera, E. J. Mayorga, L. L. Timms, and L. H. Baumgard. 2019. “Technical Note: Developing a Heat Stress Model in Dairy Cows Using an Electric Heat Blanket.” Journal of Dairy Science 102 (1): 684–89. https://doi.org/10.3168/jds.2018-15128.
515	Reference levels for corticosterone and immune function in farmed saltwater crocodiles (Crocodylus porosus) hatchlings using current Code of Practice guidelines	2015	crocodiles	1	1		1	3												1			0	Finger, John W., Peter C. Thomson, Amanda L. Adams, Suresh Benedict, Christopher Moran, and Sally R. Isberg. 2015. “Reference Levels for Corticosterone and Immune Function in Farmed Saltwater Crocodiles (Crocodylus Porosus) Hatchlings Using Current Code of Practice Guidelines.” General and Comparative Endocrinology 212: 63–72. https://doi.org/10.1016/j.ygcen.2015.01.023.
516	Impact of heat stress on lactational performance of dairy cows	2020	dairy cows	1	1	1	1	4															1	Tao, Sha, Ruth M. Orellana Rivas, Thiago N. Marins, Yun Chu Chen, Jing Gao, and John K. Bernard. 2020. “Impact of Heat Stress on Lactational Performance of Dairy Cows.” Theriogenology 150: 437–44. https://doi.org/10.1016/j.theriogenology.2020.02.048.
517	Influence of different types of bedding material on the prevalence of pododermatitis in rabbits	2020	meat rabbits	1				1	1														0	Wolf, P., R. Speers, and M. G. Cappai. 2020. “Influence of Different Types of Bedding Material on the Prevalence of Pododermatitis in Rabbits.” Research in Veterinary Science 129 (July): 1–5. https://doi.org/10.1016/j.rvsc.2019.12.004.
518	Environmental and human health challenges of industrial livestock and poultry farming in China and their mitigation	2017	N/A	1	1	1	1	4															1	Hu, Yuanan, Hefa Cheng, and Shu Tao. 2017. “Environmental and Human Health Challenges of Industrial Livestock and Poultry Farming in China and Their Mitigation.” Environment International 107 (July): 111–30. https://doi.org/10.1016/j.envint.2017.07.003.
519	Bioaccumulation and ecotoxicological responses of juvenile white seabream (Diplodus sargus) exposed to triclosan, warming and acidification	2019	farmed fish		1	1		2								1							0	Maulvault, Ana Luísa, Carolina Camacho, Vera Barbosa, Ricardo Alves, Patrícia Anacleto, Sara C. Cunha, José O. Fernandes, et al. 2019. “Bioaccumulation and Ecotoxicological Responses of Juvenile White Seabream (Diplodus Sargus) Exposed to Triclosan, Warming and Acidification.” Environmental Pollution 245: 427–42. https://doi.org/10.1016/j.envpol.2018.11.020.
520	The making of a louse - Constructing governmental technology for sustainable aquaculture	2020	farmed fish	1	1		1	3												1			0	Osmundsen, Tonje C., Marit Schei Olsen, and Trine Thorvaldsen. 2020. “The Making of a Louse - Constructing Governmental Technology for Sustainable Aquaculture.” Environmental Science and Policy 104 (November 2019): 121–28. https://doi.org/10.1016/j.envsci.2019.12.002.
521	Early recognition of offspring vocalisation by mink mothers	2019	farm mink	1	1		1	3												1			0	Malmkvist, Jens. 2019. “Early Recognition of Offspring Vocalisation by Mink Mothers.” Applied Animal Behaviour Science 212 (November 2018): 109–13. https://doi.org/10.1016/j.applanim.2018.12.011.
522	CFD modelling of airflow pattern and thermal environment in a commercial manure-belt layer house with tunnel ventilation	2019	laying hens		1	1	1	3														1	0	Tong, Xinjie, Se Woon Hong, and Lingying Zhao. 2019. “CFD Modelling of Airflow Pattern and Thermal Environment in a Commercial Manure-Belt Layer House with Tunnel Ventilation.” Biosystems Engineering 178: 275–93. https://doi.org/10.1016/j.biosystemseng.2018.08.008.
523	Fractal measures in activity patterns: Do gastrointestinal parasites affect the complexity of sheep behaviour?	2018	sheep	1	1	1	1	4															1	Burgunder, Jade, Klára J. Petrželková, David Modrý, Akiko Kato, and Andrew J.J. MacIntosh. 2018. “Fractal Measures in Activity Patterns: Do Gastrointestinal Parasites Affect the Complexity of Sheep Behaviour?” Applied Animal Behaviour Science 205 (January): 44–53. https://doi.org/10.1016/j.applanim.2018.05.014.
524	Using CFD simulations to develop an upward airflow displacement ventilation system for manure-belt layer houses to improve the indoor environment	2019	laying hens		1	1	1	3														1	0	Tong, Xinjie, Se Woon Hong, and Lingying Zhao. 2019. “Using CFD Simulations to Develop an Upward Airflow Displacement Ventilation System for Manure-Belt Layer Houses to Improve the Indoor Environment.” Biosystems Engineering 178: 294–308. https://doi.org/10.1016/j.biosystemseng.2018.08.006.
525	Invited Review: Opportunities for Genetic Improvement toward Higher Prolificacy in Sheep	2020	sheep		1		1	2									1						0	Gootwine, Elisha. 2020. “Invited Review: Opportunities for Genetic Improvement toward Higher Prolificacy in Sheep.” Small Ruminant Research 186 (March): 106090. https://doi.org/10.1016/j.smallrumres.2020.106090.
526	The effect of cooling management on blood flow to the dominant follicle and estrous cycle length at heat stress	2016	dairy cows	1	1	1	1	4															1	Honig, Hen, Lior Ofer, Moshe Kaim, Shamay Jacobi, Dima Shinder, and Eran Gershon. 2015. “The Effect of Cooling Management on Blood Flow to the Dominant Follicle and Estrous Cycle Length at Heat Stress.” Theriogenology 86 (2): 626–34. https://doi.org/10.1016/j.theriogenology.2016.02.017.
527	The goat (Capra hircus) mammary gland secretory tissue proteome as influenced by weight loss: A study using label free proteomics	2016	goats		1		1	2									1						0	Hernández-Castellano, Lorenzo E., Ana M. Ferreira, Paolo Nanni, Jonas Grossmann, Anastasio Argüello, Juan Capote, Guohong Cai, John Lippolis, Noemí Castro, and Andre M. de Almeida. 2016. “The Goat (Capra Hircus) Mammary Gland Secretory Tissue Proteome as Influenced by Weight Loss: A Study Using Label Free Proteomics.” Journal of Proteomics 145: 60–69. https://doi.org/10.1016/j.jprot.2016.03.030.
528	Influence of swimming time in alleviating the deleterious effects of hot summer on growing Muscovy duck performance	2017	poultry	1	1		1	3												1			0	Farghly, Mohamed F.A., Khalid M. Mahrose, Zafar Ullah, Zaib Ur Rehman, and Chan Ding. 2017. “Influence of Swimming Time in Alleviating the Deleterious Effects of Hot Summer on Growing Muscovy Duck Performance.” Poultry Science 96 (11): 3912–19. https://doi.org/10.3382/ps/pex207.
529	Factors affecting mortality risk during transportation of broiler chickens for slaughter in Atlantic Canada	2017	broiler chickens	1	1		1	3												1			0	Caffrey, N. P., I. R. Dohoo, and M. S. Cockram. 2017. “Factors Affecting Mortality Risk during Transportation of Broiler Chickens for Slaughter in Atlantic Canada.” Preventive Veterinary Medicine 147 (September): 199–208. https://doi.org/10.1016/j.prevetmed.2017.09.011.
530	Behaviour, wounds, weight loss and adrenal weight of rabbit does as affected by semi-group housing	2015	meat rabbits	1	1			2					1										0	Buijs, Stephanie, Luc Maertens, Katleen Hermans, Jürgen Vangeyte, and Frank André Maurice Tuyttens. 2015. “Behaviour, Wounds, Weight Loss and Adrenal Weight of Rabbit Does as Affected by Semi-Group Housing.” Applied Animal Behaviour Science 172: 44–51. https://doi.org/10.1016/j.applanim.2015.09.003.
531	Short communication: Relationship between serum cortisol concentration and defensive behavioral responses of dairy cows exposed to natural infestation by stable fly, Stomoxys calcitrans	2016	dairy cows	1	1		1	3												1			0	Vitela-Mendoza, I., C. Cruz-Vázquez, J. Solano-Vergara, and A. Orihuela-Trujillo. 2016. “Short Communication: Relationship between Serum Cortisol Concentration and Defensive Behavioral Responses of Dairy Cows Exposed to Natural Infestation by Stable Fly, Stomoxys Calcitrans.” Journal of Dairy Science 99 (12): 9912–16. https://doi.org/10.3168/jds.2016-11484.
532	A 100-Year Review: Metabolic modifiers in dairy cattle nutrition	2017	dairy cows	1	1	1	1	4															1	McGuffey, R. K. 2017. “A 100-Year Review: Metabolic Modifiers in Dairy Cattle Nutrition.” Journal of Dairy Science 100 (12): 10113–42. https://doi.org/10.3168/jds.2017-12987.
533	Ericaceous species reduce methane emissions in sheep and red deer: Respiration chamber measurements and predictions at the scale of European heathlands	2020	ruminants	1	1	1	1	4															1	Pérez-Barbería, Francisco Javier, Robert William Mayes, Javier Giráldez, and David Sánchez-Pérez. 2020. “Ericaceous Species Reduce Methane Emissions in Sheep and Red Deer: Respiration Chamber Measurements and Predictions at the Scale of European Heathlands.” Science of the Total Environment 714: 136738. https://doi.org/10.1016/j.scitotenv.2020.136738.
534	Housing: A major success factor in feedlot lambs	2016	sheep		1	1	1	3														1	0	Rodríguez, M., J. M. Bello, J. M. González, and N. Fernandez. 2016. “Housing: A Major Success Factor in Feedlot Lambs.” Small Ruminant Research 142: 72–77. https://doi.org/10.1016/j.smallrumres.2016.04.001.
535	The influence of stocking density and enrichment on the occurrence of feather pecking and aggressive pecking behavior in laying hen chicks	2018	laying hens	1	1		1	3												1			0	Zepp, Miriam, Helen Louton, Michael Erhard, Paul Schmidt, Franziska Helmer, and Angela Schwarzer. 2018. “The Influence of Stocking Density and Enrichment on the Occurrence of Feather Pecking and Aggressive Pecking Behavior in Laying Hen Chicks.” Journal of Veterinary Behavior 24: 9–18. https://doi.org/10.1016/j.jveb.2017.12.005.
536	Optimum crossbreeding systems for goats in low-input livestock production system in Kenya	2015	goats		1		1	2									1						0	Mbuku, S. M., A. M. Okeyo, I. S. Kosgey, and A. K. Kahi. 2015. “Optimum Crossbreeding Systems for Goats in Low-Input Livestock Production System in Kenya.” Small Ruminant Research 123 (1): 55–61. https://doi.org/10.1016/j.smallrumres.2014.10.001.
537	Development of a clinical scoring system for bovine respiratory disease in weaned dairy calves	2019	dairy cows	1	1		1	3												1			0	Maier, Gabriele U., Joan D. Rowe, Terry W. Lehenbauer, Betsy M. Karle, Deniece R. Williams, John D. Champagne, and Sharif S. Aly. 2019. “Development of a Clinical Scoring System for Bovine Respiratory Disease in Weaned Dairy Calves.” Journal of Dairy Science 102 (8): 7329–44. https://doi.org/10.3168/jds.2018-15474.
538	Proteomics for understanding pathogenesis, immune modulation and host pathogen interactions in aquaculture	2019	farmed fish		1			1		1													0	Ahmed, Fatma, Gokhlesh Kumar, Faiza M. Soliman, Mohamed A. Adly, Hamdy A.M. Soliman, Mansour El-Matbouli, and Mona Saleh. 2019. “Proteomics for Understanding Pathogenesis, Immune Modulation and Host Pathogen Interactions in Aquaculture.” Comparative Biochemistry and Physiology - Part D: Genomics and Proteomics 32 (September): 100625. https://doi.org/10.1016/j.cbd.2019.100625.
539	Effects of season and distance during transport on broiler chicken meat	2017	broiler chickens	1	1		1	3												1			0	Santos, V. M. Dos, B. S.L. Dallago, A. M.C. Racanicci, P. Santana, and F. E.M. Bernal. 2017. “Effects of Season and Distance during Transport on Broiler Chicken Meat.” Poultry Science 96 (12): 4270–79. https://doi.org/10.3382/ps/pex282.
540	Sheep farming and the impact of environment on food safety	2016	sheep	1			1	2							1								0	Scortichini, G., M. Amorena, G. Brambilla, R. Ceci, G. Chessa, G. Diletti, M. Esposito, V. Esposito, and V. Nardelli. 2016. “Sheep Farming and the Impact of Environment on Food Safety.” Small Ruminant Research 135: 66–74. https://doi.org/10.1016/j.smallrumres.2015.12.013.
541	Melatonin modulates tonic immobility and vigilance behavioural responses of broiler chickens to lighting regimens during the hot-dry season	2016	broiler chickens	1	1		1	3												1			0	Sinkalu, Victor Olusegun, Joseph O. Ayo, Alexander B. Adelaiye, and Joseph O. Hambolu. 2016. “Melatonin Modulates Tonic Immobility and Vigilance Behavioural Responses of Broiler Chickens to Lighting Regimens during the Hot-Dry Season.” Physiology and Behavior 165: 195–201. https://doi.org/10.1016/j.physbeh.2016.07.019.
542	The ability of White Leghorn hens with trimmed comb and wattles to thermoregulate	2016	laying hens	1	1		1	3												1			0	Al-Ramamneh, D. S., M. M. Makagon, and P. Y. Hester. 2016. “The Ability of White Leghorn Hens with Trimmed Comb and Wattles to Thermoregulate.” Poultry Science 95 (8): 1726–35. https://doi.org/10.3382/ps/pew110.
543	Influence of breed, milk yield, and temperature-humidity index on dairy cow lying time, neck activity, reticulorumen temperature, and rumination behavior	2017	dairy cows		1		1	2									1						0	Stone, A. E., B. W. Jones, C. A. Becker, and J. M. Bewley. 2017. “Influence of Breed, Milk Yield, and Temperature-Humidity Index on Dairy Cow Lying Time, Neck Activity, Reticulorumen Temperature, and Rumination Behavior.” Journal of Dairy Science 100 (3): 2395–2403. https://doi.org/10.3168/jds.2016-11607.
544	CO2 emissions and economic performance in EU agriculture: Some evidence from Mediterranean countries	2017	N/A			1	1	2										1					0	Zafeiriou, Eleni, and Muhammad Azam. 2017. “CO2 Emissions and Economic Performance in EU Agriculture: Some Evidence from Mediterranean Countries.” Ecological Indicators 81 (August 2016): 104–14. https://doi.org/10.1016/j.ecolind.2017.05.039.
545	Effects of rapid temperature fluctuations prior to breeding on reproductive efficiency in replacement gilts	2016	pigs	1	1	1	1	4															1	Johnson, J. S., K. L. Martin, K. G. Pohler, and K. R. Stewart. 2016. “Effects of Rapid Temperature Fluctuations Prior to Breeding on Reproductive Efficiency in Replacement Gilts.” Journal of Thermal Biology 61: 29–37. https://doi.org/10.1016/j.jtherbio.2016.08.003.
546	Reproductive performance of Brown Swiss, Holstein and their crosses under subtropical environmental conditions	2015	dairy cows		1		1	2									1						0	El-Tarabany, Mahmoud S., and Mohammed A.F. Nasr. 2015. “Reproductive Performance of Brown Swiss, Holstein and Their Crosses under Subtropical Environmental Conditions.” Theriogenology 84 (4): 559–65. https://doi.org/10.1016/j.theriogenology.2015.04.012.
547	Behaviour and physiology of sheep exposed to ammonia at a similar concentration to those experienced by sheep during export by sea	2018	sheep	1	1			2					1										0	Zhang, Yu, Lauréline Guinnefollau, Megan Sullivan, and Clive J.C. Phillips. 2018. “Behaviour and Physiology of Sheep Exposed to Ammonia at a Similar Concentration to Those Experienced by Sheep during Export by Sea.” Applied Animal Behaviour Science 205 (May): 34–43. https://doi.org/10.1016/j.applanim.2018.05.017.
548	Effects of temperature and photoperiod on rainbow trout (Oncorhynchus mykiss) smoltification and haematopoiesis	2020	farmed fish		1		1	2									1						0	Morro, Bernat, Pablo Balseiro, Amaya Albalat, Simon MacKenzie, Cindy Pedrosa, Tom O. Nilsen, Shotaro Suzuki, et al. 2020. “Effects of Temperature and Photoperiod on Rainbow Trout (Oncorhynchus Mykiss) Smoltification and Haematopoiesis.” Aquaculture 519 (November 2019). https://doi.org/10.1016/j.aquaculture.2019.734711.
549	Effect of various antiparasitic treatments on lamb growth and mortality	2015	sheep		1		1	2									1						0	Junkuszew, Andrzej, Michał Milerski, Wiktor Bojar, Klaudiusz Szczepaniak, Joël Le Scouarnec, Krzysztof Tomczuk, Paulina Dudko, Maria B. Studzińska, Marta Demkowska-Kutrzepa, and Katarzyna Bracik. 2015. “Effect of Various Antiparasitic Treatments on Lamb Growth and Mortality.” Small Ruminant Research 123 (2–3): 306–13. https://doi.org/10.1016/j.smallrumres.2014.11.019.
550	Recent advances on synchronization of ovulation in goats, out of season, for a more sustainable production	2015	goats	1	1	1	1	4															1	Simões, J. 2015. “Recent Advances on Synchronization of Ovulation in Goats, out of Season, for a More Sustainable Production.” Asian Pacific Journal of Reproduction 4 (2): 157–65. https://doi.org/10.1016/S2305-0500(15)30014-2.
551	Evaluation of a ground source geothermal heat pump to save energy and reduce CO2 and noxious gas emissions in a pig house	2016	pigs	1	1	1	1	4															1	Islam, Md Manirul, Hong Seok Mun, A. B.M.Rubayet Bostami, Sonia Tabasum Ahmed, Keum Joo Park, and Chul Ju Yang. 2016. “Evaluation of a Ground Source Geothermal Heat Pump to Save Energy and Reduce CO2 and Noxious Gas Emissions in a Pig House.” Energy and Buildings 111: 446–54. https://doi.org/10.1016/j.enbuild.2015.11.057.
552	Invited review: An evaluation of the likely effects of individualized feeding of concentrate supplements to pasture-based dairy cows	2015	dairy cows	1	1		1	3												1			0	Hills, J. L., W. J. Wales, F. R. Dunshea, S. C. Garcia, and J. R. Roche. 2015. “Invited Review: An Evaluation of the Likely Effects of Individualized Feeding of Concentrate Supplements to Pasture-Based Dairy Cows.” Journal of Dairy Science 98 (3): 1363–1401. https://doi.org/10.3168/jds.2014-8475.
553	Comparing gestating sows housing between electronic sow feeding system and a conventional stall over three consecutive parities	2017	pigs	1	1		1	3												1			0	Jang, J. C., J. S. Hong, S. S. Jin, and Y. Y. Kim. 2017. “Comparing Gestating Sows Housing between Electronic Sow Feeding System and a Conventional Stall over Three Consecutive Parities.” Livestock Science 199 (November 2016): 37–45. https://doi.org/10.1016/j.livsci.2017.02.023.
554	Acute exposure to the biopesticide azadirachtin affects parameters in the gills of common carp (Cyprinus carpio)	2016	farmed fish		1			1		1													0	Murussi, Camila R., Maiara D. Costa, Jossiele W. Leitemperger, Fábio Flores-Lopes, Charlene C. Menezes, Luisa Loebens, Luis Antonio De Avila, et al. 2016. “Acute Exposure to the Biopesticide Azadirachtin Affects Parameters in the Gills of Common Carp (Cyprinus Carpio).” Comparative Biochemistry and Physiology Part - C: Toxicology and Pharmacology 180: 49–55. https://doi.org/10.1016/j.cbpc.2015.12…
555	Deep litter removal frequency rate influences on greenhouse gas emissions from barns for beef heifers and from manure stores	2016	beef cattle			1		1			1												0	Mathot, M., V. Decruyenaere, R. Lambert, and D. Stilmant. 2016. “Deep Litter Removal Frequency Rate Influences on Greenhouse Gas Emissions from Barns for Beef Heifers and from Manure Stores.” Agriculture, Ecosystems and Environment 233: 94–105. https://doi.org/10.1016/j.agee.2016.08.022.
556	Potential of Samanea saman pod meal for enteric methane mitigation in crossbred heifers fed low-quality tropical grass	2018	cattle			1	1	2										1					0	Valencia Salazar, Sara S., Angel T. Piñeiro Vázquez, Isabel C. Molina Botero, Freddy J. Lazos Balbuena, Jonatan J. Uuh Narváez, Maira R. Segura Campos, Luis Ramírez Avilés, Francisco J. Solorio Sánchez, and Juan C. Ku Vera. 2018. “Potential of Samanea Saman Pod Meal for Enteric Methane Mitigation in Crossbred Heifers Fed Low-Quality Tropical Grass.” Agricultural and Forest Meteorology 258 (June 2…
557	Influence of genotype and feeding strategy on pig performance, plasma concentrations of micro nutrients, immune responses and faecal microbiota composition of growing-finishing pigs in a forage-based system	2015	pigs	1	1		1	3												1			0	Kongsted, A. G., J. V. Nørgaard, S. K. Jensen, C. Lauridsen, H. R. Juul-Madsen, L. R. Norup, R. M. Engberg, K. Horsted, and J. E. Hermansen. 2015. “Influence of Genotype and Feeding Strategy on Pig Performance, Plasma Concentrations of Micro Nutrients, Immune Responses and Faecal Microbiota Composition of Growing-Finishing Pigs in a Forage-Based System.” Livestock Science 178: 263–71. https://doi…
558	Genetic parameters for tick count and udder health in commercial and indigenous ewes in South Africa	2016	sheep	1	1		1	3												1			0	Cloete, S. W.P., J. J.E. Cloete, and A. J. Scholtz. 2016. “Genetic Parameters for Tick Count and Udder Health in Commercial and Indigenous Ewes in South Africa.” Veterinary Parasitology 230: 33–42. https://doi.org/10.1016/j.vetpar.2016.10.014.
559	Can tail-in-mouth behaviour in weaned piglets be predicted by behaviour and performance?	2016	pigs	1	1		1	3												1			0	Munsterhjelm, Camilla, Mari Heinonen, and Anna Valros. 2016. “Can Tail-in-Mouth Behaviour in Weaned Piglets Be Predicted by Behaviour and Performance?” Applied Animal Behaviour Science 184: 16–24. https://doi.org/10.1016/j.applanim.2016.08.013.
560	Rearing finishing pigs with intact tails: Do they benefit from an enriched environment?	2018	pigs				1	1				1											0	Bulens, Anneleen, Sanne Van Beirendonck, Jos Van Thielen, Nadine Buys, and Bert Driessen. 2018. “Rearing Finishing Pigs with Intact Tails: Do They Benefit from an Enriched Environment?” Journal of Veterinary Behavior: Clinical Applications and Research 24: 1–8. https://doi.org/10.1016/j.jveb.2017.12.003.
561	An assessment of dairy herd bulls in southern Australia: 1. Management practices and bull breeding soundness evaluations	2016	dairy cows	1			1	2									1						0	Hancock, A. S., P. J. Younis, D. S. Beggs, P. D. Mansell, M. A. Stevenson, and M. F. Pyman. 2016. “An Assessment of Dairy Herd Bulls in Southern Australia: 1. Management Practices and Bull Breeding Soundness Evaluations.” Journal of Dairy Science 99 (12): 9983–97. https://doi.org/10.3168/jds.2015-10493.
562	Impact of temperature and growth hormone on growth physiology of juvenile Atlantic wolffish (Anarhichas lupus)	2019	farmed fish		1	1	1	3														1	0	Árnason, Tómas, Ásgeir Gunnarsson, Agnar Steinarsson, Anna Kristín Daníelsdóttir, and Björn Thrandur Björnsson. 2019. “Impact of Temperature and Growth Hormone on Growth Physiology of Juvenile Atlantic Wolffish (Anarhichas Lupus).” Aquaculture 504 (October 2018): 404–13. https://doi.org/10.1016/j.aquaculture.2019.02.025.
563	Effect of feeding system and breed on growth performance, and carcass and meat quality traits in two continental beef breeds	2015	beef cattle				1	1				1											0	Avilés, C., A. L. Martínez, V. Domenech, and F. Peña. 2015. “Effect of Feeding System and Breed on Growth Performance, and Carcass and Meat Quality Traits in Two Continental Beef Breeds.” Meat Science 107: 94–103. https://doi.org/10.1016/j.meatsci.2015.04.016.
564	Potential of multi-species livestock farming to improve the sustainability of livestock farms: A review	2020	N/A	1		1	1	3										1					0	Martin, G. et al. Potential of multi-species livestock farming to improve the sustainability of livestock farms: A review. Agricultural Systems 181, 102821, doi:https://doi.org/10.1016/j.agsy.2020.102821 (2020).
565	A review on dairy cattle farming: Is precision livestock farming the compromise for an environmental, economic and social sustainable production?	2020	dairy cows	1	1	1	1	4													1		0	Lovarelli, D., Bacenetti, J. & Guarino, M. A review on dairy cattle farming: Is precision livestock farming the compromise for an environmental, economic and social sustainable production? Journal of Cleaner Production 262, 121409, doi:https://doi.org/10.1016/j.jclepro.2020.121409 (2020).
566	Designing future dairy systems for New Zealand using reflexive interactive design	2020	dairy cows	1		1	1	3							1								0	Romera, A. J. et al. Designing future dairy systems for New Zealand using reflexive interactive design. Agricultural Systems 181, 102818, doi:https://doi.org/10.1016/j.agsy.2020.102818 (2020)
567	Innovative cooling strategies: Dairy cow responses and water and energy use	2020	dairy cows	1	1		1	3									1						0	Drwencke, A. M. et al. Innovative cooling strategies: Dairy cow responses and water and energy use. Journal of Dairy Science 103, 5440-5454, doi:https://doi.org/10.3168/jds.2019-17351 (2020).
568	Growth performance, physiological responses to hypoxia and flesh quality of Chilean croaker (Cilus gilberti) stocked at different densities	2020	dairy cows		1	1	1	3		1													0	Álvarez, C. A. et al. Growth performance, physiological responses to hypoxia and flesh quality of Chilean croaker (Cilus gilberti) stocked at different densities. Aquaculture 525, 735316, doi:https://doi.org/10.1016/j.aquaculture.2020.735316 (2020).
569	Predicting rectal temperature and respiration rate responses in lactating dairy cows exposed to heat stress	2020	dairy cows	1	1		1	3									1						0	Li, G., Chen, S., Chen, J., Peng, D. & Gu, X. Predicting rectal temperature and respiration rate responses in lactating dairy cows exposed to heat stress. Journal of Dairy Science 103, 5466-5484, doi:https://doi.org/10.3168/jds.2019-16411 (2020).
570	Pure-breeding with sexed semen and crossbreeding with semen of double-muscled sires to improve beef production from dairy herds: Factors affecting heifer and cow fertility and the sex ratio	2020	dairy cows		1		1	2				1											0	Bittante, G., Negrini, R., Bergamaschi, M., Cecchinato, A. & Toledo-Alvarado, H. Pure-breeding with sexed semen and crossbreeding with semen of double-muscled sires to improve beef production from dairy herds: Factors affecting heifer and cow fertility and the sex ratio. Journal of Dairy Science 103, 5246-5257, doi:https://doi.org/10.3168/jds.2019-17932 (2020).
571	Complete replacement of fishmeal by soybean and poultry meals in Pacific whiteleg shrimp feeds: Growth and tolerance to EMS/AHPND and WSSV challenge	2020	farmed seafood	1	1		1	3				1											0	McLean, E., Barrows, F. T., Craig, S. R., Alfrey, K. & Tran, L. Complete replacement of fishmeal by soybean and poultry meals in Pacific whiteleg shrimp feeds: Growth and tolerance to EMS/AHPND and WSSV challenge. Aquaculture 527, 735383, doi:https://doi.org/10.1016/j.aquaculture.2020.735383 (2020).
572	Symposium review: Future of housing for dairy cattle	2020	dairy cows	1	1	1	1	4							1								0	Galama, P. J. et al. Symposium review: Future of housing for dairy cattle. Journal of Dairy Science 103, 5759-5772, doi:https://doi.org/10.3168/jds.2019-17214 (2020).
573	Symposium review: Genomic selection for reducing environmental impact and adapting to climate change	2020	dairy cows		1	1	1	3														1	0	Pryce, J. E. & Haile-Mariam, M. Symposium review: Genomic selection for reducing environmental impact and adapting to climate change. Journal of Dairy Science 103, 5366-5375, doi:https://doi.org/10.3168/jds.2019-17732 (2020).
574	Mitigation of emerging implications of climate change on food production systems	2020	N/A		1	1	1	3														1	0	Gomez-Zavaglia, A., Mejuto, J. C. & Simal-Gandara, J. Mitigation of emerging implications of climate change on food production systems. Food Research International 134, 109256, doi:https://doi.org/10.1016/j.foodres.2020.109256 (2020).
575	Provision of desert cooler in shed of ewes during summer in hot semi-arid region	2020	sheep		1		1	2									1						0	De, K., Sharma, S., Kumawat, P. K., Kumar, D. & Sahoo, A. Provision of desert cooler in shed of ewes during summer in hot semi-arid region. Journal of Veterinary Behavior 37, 76-80, doi:https://doi.org/10.1016/j.jveb.2020.02.004 (2020).
576	Using implantable biosensors and wearable scanners to monitor dairy cattle's core body temperature in real-time	2020	dairy cows	1	1		1	3									1						0	Chung, H. et al. Using implantable biosensors and wearable scanners to monitor dairy cattle's core body temperature in real-time. Computers and Electronics in Agriculture 174, 105453, doi:https://doi.org/10.1016/j.compag.2020.105453 (2020).
577	Diarrhoea associated with gastrointestinal parasites in grazing sheep	2020	sheep	1			1	2				1											0	Jacobson, C., Larsen, J. W. A., Besier, R. B., Lloyd, J. B. & Kahn, L. P. Diarrhoea associated with gastrointestinal parasites in grazing sheep. Veterinary Parasitology 282, 109139, doi:https://doi.org/10.1016/j.vetpar.2020.109139 (2020).
578	Effects of dietary electrolytes, osmolytes, and energetic compounds on body temperature indices in heat-stressed lactating cows	2020	sheep		1		1	2									1						0	Al-Qaisi, M. et al. Effects of dietary electrolytes, osmolytes, and energetic compounds on body temperature indices in heat-stressed lactating cows. Research in Veterinary Science 132, 42-48, doi:https://doi.org/10.1016/j.rvsc.2020.05.012 (2020).
579	Effects of dietary polyphenols on mucosal and humoral immune responses, antioxidant defense and growth gene expression in beluga sturgeon (Huso huso)	2020	farmed seafood		1	1	1	3									1						0	Safari, R. et al. Effects of dietary polyphenols on mucosal and humoral immune responses, antioxidant defense and growth gene expression in beluga sturgeon (Huso huso). Aquaculture 528, 735494, doi:https://doi.org/10.1016/j.aquaculture.2020.735494 (2020).
580	Invited review: Physiological and behavioral effects of heat stress in dairy cows	2020	dairy cows	1	1	1	1	4									1						0	Becker, C. A., Collier, R. J. & Stone, A. E. Invited review: Physiological and behavioral effects of heat stress in dairy cows. Journal of Dairy Science 103, 6751-6770, doi:https://doi.org/10.3168/jds.2019-17929 (2020).
581	Biology of heat stress; the nexus between intestinal hyperpermeability and swine reproduction	2020	pigs	1	1	1	1	4									1						0	Mayorga, E. J., Ross, J. W., Keating, A. F., Rhoads, R. P. & Baumgard, L. H. Biology of heat stress; the nexus between intestinal hyperpermeability and swine reproduction. Theriogenology 154, 73-83, doi:https://doi.org/10.1016/j.theriogenology.2020.05.023 (2020).
582	Capturing the diversity of Mediterranean farming systems prior to their sustainability assessment: The case of Cyprus	2020	N/A	1		1	1	3															0	Stylianou, A., Sdrali, D. & Apostolopoulos, C. D. Capturing the diversity of Mediterranean farming systems prior to their sustainability assessment: The case of Cyprus. Land Use Policy 96, 104722, doi:https://doi.org/10.1016/j.landusepol.2020.104722 (2020).
583	Transient simultaneous heat and mass transfer model to estimate drying time in a wetted fur of a cow	2020	dairy cows		1		1	2									1						0	Chen, E., Narayanan, V., Pistochini, T. & Rasouli, E. Transient simultaneous heat and mass transfer model to estimate drying time in a wetted fur of a cow. Biosystems Engineering 195, 116-135, doi:https://doi.org/10.1016/j.biosystemseng.2020.04.011 (2020).
584	Modulation of inflammatory response by cortisol in the kidney of spotted scat (Scatophagus argus) in vitro under different osmotic stresses	2020	farmed seafood		1	1		2		1													0	Su, M., Zhang, R., Liu, N. & Zhang, J. Modulation of inflammatory response by cortisol in the kidney of spotted scat (Scatophagus argus) in vitro under different osmotic stresses. Fish & Shellfish Immunology 104, 46-54, doi:https://doi.org/10.1016/j.fsi.2020.05.060 (2020).
585	Socio-economic determinants and impact of adopting climate-smart Brachiaria grass among dairy farmers in Eastern and Western regions of Kenya	2020	dairy cows			1	1	2				1											0	Maina, K. W., Ritho, C. N., Lukuyu, B. A. & Rao, E. J. O. Socio-economic determinants and impact of adopting climate-smart Brachiaria grass among dairy farmers in Eastern and Western regions of Kenya. Heliyon 6, e04335, doi:https://doi.org/10.1016/j.heliyon.2020.e04335 (2020).
586	Application of ground heat exchangers in cow barns to enhance milk cooling and water heating and storage	2020	dairy cows	1	1		1	3				1											0	Strpić, K. et al. Application of ground heat exchangers in cow barns to enhance milk cooling and water heating and storage. Energy and Buildings 224, 110213, doi:https://doi.org/10.1016/j.enbuild.2020.110213 (2020).
587	Life cycle cost analysis of dairy production systems in Southern Brazil	2020	dairy cows	1			1	2				1											0	Ruviaro, C. F. et al. Life cycle cost analysis of dairy production systems in Southern Brazil. Science of The Total Environment 741, 140273, doi:https://doi.org/10.1016/j.scitotenv.2020.140273 (2020).
588	Heat load increases the risk of clinical mastitis in dairy cattle	2020	dairy cows		1		1	2									1						0	Vitali, A. et al. Heat load increases the risk of clinical mastitis in dairy cattle. Journal of Dairy Science 103, 8378-8387, doi:https://doi.org/10.3168/jds.2019-17748 (2020).
589	The effect of chronic, mild heat stress on metabolic changes of nutrition and adaptations in rumen papillae of lactating dairy cows	2020	dairy cows		1		1	2									1						0	Eslamizad, M., Albrecht, D. & Kuhla, B. The effect of chronic, mild heat stress on metabolic changes of nutrition and adaptations in rumen papillae of lactating dairy cows. Journal of Dairy Science 103, 8601-8614, doi:https://doi.org/10.3168/jds.2020-18417 (2020).
590	Effects of fossil shell flour supplementation on heat tolerance of dohne merino rams	2020	sheep		1		1	2									1						0	Mwanda, L., Ikusika, O. O., Mpendulo, C. T. & Okoh, A. I. Effects of fossil shell flour supplementation on heat tolerance of dohne merino rams. Veterinary and Animal Science 10, 100133, doi:https://doi.org/10.1016/j.vas.2020.100133 (2020).
591	HOW does veganism contribute to shape sustainable food systems? Practices, meanings and identities of vegan restaurants in Porto Alegre, Brazil	2020	N/A	1			1	2							1								0	Niederle, P. & Schubert, M. N. HOW does veganism contribute to shape sustainable food systems? Practices, meanings and identities of vegan restaurants in Porto Alegre, Brazil. Journal of Rural Studies 78, 304-313, doi:https://doi.org/10.1016/j.jrurstud.2020.06.021 (2020).
592	Heat stress during late gestation disrupts maternal microbial transmission with altered offspring’s gut microbial colonization and serum metabolites in a pig model	2020	pigs		1	1		2		1													0	He, J. et al. Heat stress during late gestation disrupts maternal microbial transmission with altered offspring’s gut microbial colonization and serum metabolites in a pig model. Environmental Pollution 266, 115111, doi:https://doi.org/10.1016/j.envpol.2020.115111 (2020).
593	Bloody flukes: a review of aporocotylids as parasites of cultured marine fishes	2020	farmed seafood		1	1	1	3										1					0	Power, C., Nowak, B. F., Cribb, T. H. & Bott, N. J. Bloody flukes: a review of aporocotylids as parasites of cultured marine fishes. International Journal for Parasitology 50, 743-753, doi:https://doi.org/10.1016/j.ijpara.2020.04.008 (2020).
594	The Impact of Snowstorms, Droughts and Locust Outbreaks on Livestock Production in Inner Mongolia: Anticipation and Adaptation to Environmental Shocks	2020	N/A			1	1	2										1					0	Crook, D. R., Robinson, B. E. & Li, P. The Impact of Snowstorms, Droughts and Locust Outbreaks on Livestock Production in Inner Mongolia: Anticipation and Adaptation to Environmental Shocks. Ecological Economics 177, 106761, doi:https://doi.org/10.1016/j.ecolecon.2020.106761 (2020).
595	The role of sensors, big data and machine learning in modern animal farming	2020	N/A	1			1	2				1											0	Neethirajan, S. The role of sensors, big data and machine learning in modern animal farming. Sensing and Bio-Sensing Research 29, 100367, doi:https://doi.org/10.1016/j.sbsr.2020.100367 (2020).
596	Effects of on-farm and traditional hatching on welfare, health, and performance of broiler chickens	2020	broiler chickens		1		1	2									1						0	de Jong, I. C. et al. Effects of on-farm and traditional hatching on welfare, health, and performance of broiler chickens. Poultry Science 99, 4662-4671, doi:https://doi.org/10.1016/j.psj.2020.06.052 (2020).
597	Discrete event simulation in livestock management	2020	N/A	1			1	2				1											0	Gittins, P., McElwee, G. & Tipi, N. Discrete event simulation in livestock management. Journal of Rural Studies 78, 387-398, doi:https://doi.org/10.1016/j.jrurstud.2020.06.039 (2020).
598	Capturing the value of ecosystem services from silvopastoral systems: Perceptions from selected Italian farms	2020	N/A	1			1	2							1								0	Röhrig, N., Hassler, M. & Roesler, T. Capturing the value of ecosystem services from silvopastoral systems: Perceptions from selected Italian farms. Ecosystem Services 44, 101152, doi:https://doi.org/10.1016/j.ecoser.2020.101152 (2020).
599	Investigating on the environmental sustainability of animal products: The case of organic eggs	2020	layer hens	1		1	1	3															0	Costantini, M. et al. Investigating on the environmental sustainability of animal products: The case of organic eggs. Journal of Cleaner Production 274, 123046, doi:https://doi.org/10.1016/j.jclepro.2020.123046 (2020).
600	Graduate Student Literature Review: Heat abatement strategies used to reduce negative effects of heat stress in dairy cows	2020	dairy cows	1	1		1	3												1			0	Becker, C. A. & Stone, A. E. Graduate Student Literature Review: Heat abatement strategies used to reduce negative effects of heat stress in dairy cows*. Journal of Dairy Science 103, 9667-9675, doi:https://doi.org/10.3168/jds.2020-18536 (2020).
601	The application of omics in ruminant production: a review in the tropical and sub-tropical animal production context	2020	N/A	1	1	1	1	4									1						0	Ribeiro, D. M. et al. The application of omics in ruminant production: a review in the tropical and sub-tropical animal production context. Journal of Proteomics 227, 103905, doi:https://doi.org/10.1016/j.jprot.2020.103905 (2020).
602	Tail postures and tail motion in pigs: A review	2020	pigs	1			1	2	1														0	Camerlink, I. & Ursinus, W. W. Tail postures and tail motion in pigs: A review. Applied Animal Behaviour Science 230, 105079, doi:https://doi.org/10.1016/j.applanim.2020.105079 (2020).
603	Climate and farmers’ willingness to pay for improved irrigation water supply	2020	N/A			1	1	2										1					0	Gebretsadik, K. A. & Romstad, E. Climate and farmers’ willingness to pay for improved irrigation water supply. World Development Perspectives 20, 100233, doi:https://doi.org/10.1016/j.wdp.2020.100233 (2020).
604	Viewpoint: Climate impacts on agriculture: Searching for keys under the streetlight	2020	N/A		1	1	1	3														1	0	Hertel, T. W. & de Lima, C. Z. Viewpoint: Climate impacts on agriculture: Searching for keys under the streetlight. Food Policy 95, 101954, doi:https://doi.org/10.1016/j.foodpol.2020.101954 (2020).
605	Can climate information salvage livelihoods in arid and semiarid lands? An evaluation of access, use and impact in Namibia	2020	N/A			1	1	2										1					0	Gitonga, Z. M., Visser, M. & Mulwa, C. Can climate information salvage livelihoods in arid and semiarid lands? An evaluation of access, use and impact in Namibia. World Development Perspectives 20, 100239, doi:https://doi.org/10.1016/j.wdp.2020.100239 (2020).
606	Effects of a Saccharomyces cerevisiae fermentation product on heat-stressed dairy cows	2020	dairy cows	1	1		1	3									1						0	Al-Qaisi, M. et al. Effects of a Saccharomyces cerevisiae fermentation product on heat-stressed dairy cows. Journal of Dairy Science 103, 9634-9645, doi:https://doi.org/10.3168/jds.2020-18721 (2020).
607	Regenerative agriculture – the soil is the base	2020	N/A	1		1	1	3													1		0	Schreefel, L., Schulte, R. P. O., de Boer, I. J. M., Schrijver, A. P. & van Zanten, H. H. E. Regenerative agriculture – the soil is the base. Global Food Security 26, 100404, doi:https://doi.org/10.1016/j.gfs.2020.100404 (2020).
608	Identification of single nucleotide polymorphism in heat shock protein HSP70 and HSP90 after four selection generations in two lines of chickens	2020	broiler chickens		1		1	2									1						0	Galal, A. & Radwan, L. M. Identification of single nucleotide polymorphism in heat shock protein HSP70 and HSP90 after four selection generations in two lines of chickens. Annals of Agricultural Sciences 65, 124-128, doi:https://doi.org/10.1016/j.aoas.2020.07.002 (2020).
609	Temperament of Nelore growing-steers receiving supplementation in grazing system: Performance, ultrasound measures, feeding behavior, and serum parameters	2020	beef cattle		1	1	1	3														1	0	Francisco, C. L. et al. Temperament of Nelore growing-steers receiving supplementation in grazing system: Performance, ultrasound measures, feeding behavior, and serum parameters. Livestock Science 241, 104203, doi:https://doi.org/10.1016/j.livsci.2020.104203 (2020).
610	A review of neonatal mortality in outdoor organic production and possibilities to increase piglet survival	2020	pigs	1	1		1	3												1			0	Schild, S. L. A., Baxter, E. M. & Pedersen, L. J. A review of neonatal mortality in outdoor organic production and possibilities to increase piglet survival. Applied Animal Behaviour Science 231, 105088, doi:https://doi.org/10.1016/j.applanim.2020.105088 (2020).
611	Chromium yeast alleviates heat stress by improving antioxidant and immune function in Holstein mid-lactation dairy cows	2020	dairy cows		1		1	2									1						0	Shan, Q. et al. Chromium yeast alleviates heat stress by improving antioxidant and immune function in Holstein mid-lactation dairy cows. Animal Feed Science and Technology 269, 114635, doi:https://doi.org/10.1016/j.anifeedsci.2020.114635 (2020).
612	A review of measuring, assessing and mitigating heat stress in dairy cattle	2020	dairy cows		1		1	2									1						0	Ji, B. et al. A review of measuring, assessing and mitigating heat stress in dairy cattle. Biosystems Engineering 199, 4-26, doi:https://doi.org/10.1016/j.biosystemseng.2020.07.009 (2020).
613	Theoretical and practical considerations in the development of a methodological framework for evaluating sustainability of low-input ruminant farming systems in developing countries	2020	N/A	1	1	1	1	4												1			0	Marandure, T., Dzama, K., Bennett, J., Makombe, G. & Mapiye, C. Theoretical and practical considerations in the development of a methodological framework for evaluating sustainability of low-input ruminant farming systems in developing countries. Environmental and Sustainability Indicators 8, 100058, doi:https://doi.org/10.1016/j.indic.2020.100058 (2020).
614	Small farms’ resilience strategies to face economic, social, and environmental disturbances in selected regions in Poland and Latvia	2020	N/A	1	1		1	3									1						0	Czekaj, M., Adamsone-Fiskovica, A., Tyran, E. & Kilis, E. Small farms’ resilience strategies to face economic, social, and environmental disturbances in selected regions in Poland and Latvia. Global Food Security 26, 100416, doi:https://doi.org/10.1016/j.gfs.2020.100416 (2020).
615	Associations between lying behavior and activity and hypocalcemia in grazing dairy cows during the transition period	2020	dairy cows	1			1	2				1											0	Hendriks, S. J. et al. Associations between lying behavior and activity and hypocalcemia in grazing dairy cows during the transition period. Journal of Dairy Science 103, 10530-10546, doi:https://doi.org/10.3168/jds.2019-18111 (2020).
616	A social-ecological systems approach for the assessment of ecosystem services from beef production in the Canadian prairie	2020	beef cattle	1		1	1	3										1					0	Pogue, S. J. et al. A social-ecological systems approach for the assessment of ecosystem services from beef production in the Canadian prairie. Ecosystem Services 45, 101172, doi:https://doi.org/10.1016/j.ecoser.2020.101172 (2020).
617	Amelioration of heat stress-induced damage to testes and sperm quality	2020	N/A	1	1	1	1	4									1						0	Shahat, A. M., Rizzoto, G. & Kastelic, J. P. Amelioration of heat stress-induced damage to testes and sperm quality. Theriogenology 158, 84-96, doi:https://doi.org/10.1016/j.theriogenology.2020.08.034 (2020
618	Improvement of human health and environmental costs in the European Union by air scrubbers in intensive pig farming	2020	pigs	1		1	1	3							1								0	Costantini, M. et al. Improvement of human health and environmental costs in the European Union by air scrubbers in intensive pig farming. Journal of Cleaner Production 275, 124007, doi:https://doi.org/10.1016/j.jclepro.2020.124007 (2020).
619	Microclimate modeling in naturally ventilated dairy barns during the hot season: Checking the accuracy of forecasts	2020	dairy cows	1	1	1	1	4															1	Mylostyvyi, R. et al. Microclimate modeling in naturally ventilated dairy barns during the hot season: Checking the accuracy of forecasts. Journal of Thermal Biology 93, 102720, doi:https://doi.org/10.1016/j.jtherbio.2020.102720 (2020).
620	Environment-, health-, performance- and welfare-related parameters in pig barns with natural and mechanical ventilation	2020	pigs	1	1		1	3												1			0	Chantziaras, I. et al. Environment-, health-, performance- and welfare-related parameters in pig barns with natural and mechanical ventilation. Preventive Veterinary Medicine 183, 105150, doi:https://doi.org/10.1016/j.prevetmed.2020.105150 (2020).
621	Perspectives of western Canadian dairy farmers on the future of farming	2020	dairy cows	1		1	1	3	1														0	Ritter, C., Mills, K. E., Weary, D. M. & von Keyserlingk, M. A. G. Perspectives of western Canadian dairy farmers on the future of farming. Journal of Dairy Science 103, 10273-10282, doi:https://doi.org/10.3168/jds.2020-18430 (2020).
622	Anatomy, immunology, digestive physiology and microbiota of the salmonid intestine: Knowns and unknowns under the impact of an expanding industrialized production	2020	farmed seafood	1	1		1	3							1								0	Bjørgen, H., Li, Y., Kortner, T. M., Krogdahl, Å. & Koppang, E. O. Anatomy, immunology, digestive physiology and microbiota of the salmonid intestine: Knowns and unknowns under the impact of an expanding industrialized production. Fish & Shellfish Immunology 107, 172-186, doi:https://doi.org/10.1016/j.fsi.2020.09.032 (2020).
623	Factors associated with calf mortality and poor growth of dairy heifer calves in northeast Germany	2020	dairy cows	1	1		1	3															0	Tautenhahn, A., Merle, R. & Müller, K. E. Factors associated with calf mortality and poor growth of dairy heifer calves in northeast Germany. Preventive Veterinary Medicine 184, 105154, doi:https://doi.org/10.1016/j.prevetmed.2020.105154 (2020).
624	Use of water electrolyte supplementation for three days prior to processing helps alleviate the consequences of a severe thermal challenge on performance in meat chickens	2020	broiler chickens	1	1		1	3									1						0	Elshafaei, H. E. et al. Use of water electrolyte supplementation for three days prior to processing helps alleviate the consequences of a severe thermal challenge on performance in meat chickens. Livestock Science 242, 104260, doi:https://doi.org/10.1016/j.livsci.2020.104260 (2020).
625	Flooding on Beef and Swine Farms: A Scoping Review of Effects in the Midwestern United States	2020	N/A	1	1	1	1	4									1						0	Crist, S., Mori, J. & Smith, R. L. Flooding on Beef and Swine Farms: A Scoping Review of Effects in the Midwestern United States. Preventive Veterinary Medicine 184, 105158, doi:https://doi.org/10.1016/j.prevetmed.2020.105158 (2020).
626	Potential contaminants and hazards in alternative chicken bedding materials and proposed guidance levels: a review	2020	broiler chickens	1			1	2							1								0	Gerber, P. F., Gould, N. & McGahan, E. Potential contaminants and hazards in alternative chicken bedding materials and proposed guidance levels: a review. Poultry Science 99, 6664-6684, doi:https://doi.org/10.1016/j.psj.2020.09.047 (2020).
627	Simulated transport of well- and poor-feathered brown-strain end-of-cycle hens and the impact on stress physiology, behavior, and meat quality	2020	broiler chickens	1	1			2															0	Beaulac, K., Crowe, T. G. & Schwean-Lardner, K. Simulated transport of well- and poor-feathered brown-strain end-of-cycle hens and the impact on stress physiology, behavior, and meat quality. Poultry Science 99, 6753-6763, doi:https://doi.org/10.1016/j.psj.2020.09.051 (2020).
628	Do biological and management reasons for a short or long dry period induce the same effects on dairy cattle productivity?	2020	dairy cows	1	1		1	3									1						0	Olagaray, K. E., Overton, M. W. & Bradford, B. J. Do biological and management reasons for a short or long dry period induce the same effects on dairy cattle productivity? Journal of Dairy Science 103, 11857-11875, doi:https://doi.org/10.3168/jds.2020-18462 (2020).
629	Future directions of animal feed technology research to meet the challenges of a changing world	2020	N/A	1	1		1	3				1											0	der Poel, A. F. B. v. et al. Future directions of animal feed technology research to meet the challenges of a changing world. Animal Feed Science and Technology 270, 114692, doi:https://doi.org/10.1016/j.anifeedsci.2020.114692 (2020).
630	Efficacy of adaptation measures to alleviate heat stress in confined livestock buildings in temperate climate zones	2020	N/A	1	1	1	1	4															1	Schauberger, G. et al. Efficacy of adaptation measures to alleviate heat stress in confined livestock buildings in temperate climate zones. Biosystems Engineering 200, 157-175, doi:https://doi.org/10.1016/j.biosystemseng.2020.09.010 (2020).
631	Physiological and molecular responses to thermal stress in red cusk-eel (Genypterus chilensis) juveniles reveals atrophy and oxidative damage in skeletal muscle	2020	farmed seafood		1	1	1	3															0	Dettleff, P. et al. Physiological and molecular responses to thermal stress in red cusk-eel (Genypterus chilensis) juveniles reveals atrophy and oxidative damage in skeletal muscle. Journal of Thermal Biology 94, 102750, doi:https://doi.org/10.1016/j.jtherbio.2020.102750 (2020).
632	Influence of flavored drinking water on voluntary intake and performance of nursing and post-weaned piglets	2020	pigs	1	1		1	3									1						0	da Silva, K. F. et al. Influence of flavored drinking water on voluntary intake and performance of nursing and post-weaned piglets. Livestock Science 242, 104298, doi:https://doi.org/10.1016/j.livsci.2020.104298 (2020).
633	MILK Symposium review: Sustainability of dairy production and consumption in low-income countries with emphasis on productivity and environmental impact	2020	dairy cows	1	1	1	1	4												1			0	Tricarico, J. M., Kebreab, E. & Wattiaux, M. A. MILK Symposium review: Sustainability of dairy production and consumption in low-income countries with emphasis on productivity and environmental impact*. Journal of Dairy Science 103, 9791-9802, doi:https://doi.org/10.3168/jds.2020-18269 (2020).
634	The stress–immunity axis in shellfish	2020	farmed seafood	1	1	1	1	4														1	0	Coates, C. J. & Söderhäll, K. The stress–immunity axis in shellfish. Journal of Invertebrate Pathology, 107492, doi:https://doi.org/10.1016/j.jip.2020.107492 (2020).
635	Guidelines for small ruminant production systems under climate emergency in Europe	2020	N/A	1	1	1	1	4															1	Pardo, G. & del Prado, A. Guidelines for small ruminant production systems under climate emergency in Europe. Small Ruminant Research 193, 106261, doi:https://doi.org/10.1016/j.smallrumres.2020.106261 (2020).
636	A systematic literature review on the use of machine learning in precision livestock farming	2020	N/A		1		1	2															0	García, R., Aguilar, J., Toro, M., Pinto, A. & Rodríguez, P. A systematic literature review on the use of machine learning in precision livestock farming. Computers and Electronics in Agriculture 179, 105826, doi:https://doi.org/10.1016/j.compag.2020.105826 (2020).
637	Invited review: Academic and applied approach to evaluating longevity in dairy cows	2020	dairy cows	1		1	1	3							1								0	Schuster, J. C., Barkema, H. W., De Vries, A., Kelton, D. F. & Orsel, K. Invited review: Academic and applied approach to evaluating longevity in dairy cows. Journal of Dairy Science 103, 11008-11024, doi:https://doi.org/10.3168/jds.2020-19043 (2020).
638	Arena behaviour of Merino weaners is heritable and affected by divergent selection for number of lambs weaned per ewe mated	2020	sheep	1	1		1	3												1			0	Cloete, S. W. P. et al. Arena behaviour of Merino weaners is heritable and affected by divergent selection for number of lambs weaned per ewe mated. Applied Animal Behaviour Science 233, 105152, doi:https://doi.org/10.1016/j.applanim.2020.105152 (2020).
639	Wolbachia: A tool for livestock ectoparasite control	2020	N/A	1	1	1	1	4				1											0	Madhav, M., Baker, D., Morgan, J. A. T., Asgari, S. & James, P. Wolbachia: A tool for livestock ectoparasite control. Veterinary Parasitology 288, 109297, doi:https://doi.org/10.1016/j.vetpar.2020.109297 (2020).
640	Thermoregulatory, behavioral and productive responses of laying hens supplemented with different types and dosages of phytases raised in a hot environment: An integrative approach	2020	layer hens	1	1		1	3									1						0	Silva de Farias, M. R. et al. Thermoregulatory, behavioral and productive responses of laying hens supplemented with different types and dosages of phytases raised in a hot environment: An integrative approach. Journal of Thermal Biology 94, 102773, doi:https://doi.org/10.1016/j.jtherbio.2020.102773 (2020).
641	Spatial variability and exploratory inference of abiotic factors in barn compost confinement for cattle in the semiarid	2020	dairy cows	1	1		1	3									1						0	Silva, M. V. d. et al. Spatial variability and exploratory inference of abiotic factors in barn compost confinement for cattle in the semiarid. Journal of Thermal Biology 94, 102782, doi:https://doi.org/10.1016/j.jtherbio.2020.102782 (2020).
642	CFD study of the effect of inlet position and flap on the airflow and temperature in a laying hen house in summer	2021	layer hens	1	1		1	3									1						0	Cheng, Q., Feng, H., Meng, H. & Zhou, H. CFD study of the effect of inlet position and flap on the airflow and temperature in a laying hen house in summer. Biosystems Engineering 203, 109-123, doi:https://doi.org/10.1016/j.biosystemseng.2021.01.009 (2021).
643	Effects of harvest date and grass species on cell wall components and lactation performance of dairy cows	2021	dairy cows				1	1				1											0	Sousa, D. O., Murphy, M., Hatfield, R. & Nadeau, E. Effects of harvest date and grass species on cell wall components and lactation performance of dairy cows. Journal of Dairy Science, doi:https://doi.org/10.3168/jds.2020-19362 (2021).
644	Can black soldier fly Desmodium intortum larvae-based diets enhance the performance of Cobb500 broiler chickens and smallholder farmers' profit in Kenya?	2021	broiler chickens	1			1	2							1								0	Mutisya, M. M. et al. Can black soldier fly Desmodium intortum larvae-based diets enhance the performance of Cobb500 broiler chickens and smallholder farmers' profit in Kenya? Poultry Science 100, 420-430, doi:https://doi.org/10.1016/j.psj.2020.11.021 (2021).
645	Application of machine learning in intelligent fish aquaculture: A review	2021	farmed seafood	1	1		1	3							1								0	Zhao, S. et al. Application of machine learning in intelligent fish aquaculture: A review. Aquaculture 540, 736724, doi:https://doi.org/10.1016/j.aquaculture.2021.736724 (2021).
646	Dietary use of Rosmarinus officinalis and Thymus vulgaris as anticoccidial alternatives in poultry	2021	poultry		1		1	2									1						0	Aitfella Lahlou, R., Bounechada, M., Mohammedi, A., Silva, L. R. & Alves, G. Dietary use of Rosmarinus officinalis and Thymus vulgaris as anticoccidial alternatives in poultry. Animal Feed Science and Technology 273, 114826, doi:https://doi.org/10.1016/j.anifeedsci.2021.114826 (2021).
647	Ways to minimize bacterial infections, with special reference to Escherichia coli, to cope with the first-week mortality in chicks: an updated overview	2021	poultry	1			1	2				1											0	Swelum, A. A. et al. Ways to minimize bacterial infections, with special reference to Escherichia coli, to cope with the first-week mortality in chicks: an updated overview. Poultry Science 100, 101039, doi:https://doi.org/10.1016/j.psj.2021.101039 (2021).
648	Transcriptome assisted label free proteomics of hepatic tissue in response to both dietary restriction and compensatory growth in cattle	2021	beef cattle	1	1	1	1	4				1											0	Mullins, Y. et al. Transcriptome assisted label free proteomics of hepatic tissue in response to both dietary restriction and compensatory growth in cattle. Journal of Proteomics 232, 104048, doi:https://doi.org/10.1016/j.jprot.2020.104048 (2021).
649	Exposure to natural ultraviolet B radiation levels has adverse effects on growth, behavior, physiology, and innate immune response in juvenile European seabass (Dicentrarchus labrax)	2021	farmed seafood	1	1	1	1	4		1													0	Alves, R. N. et al. Exposure to natural ultraviolet B radiation levels has adverse effects on growth, behavior, physiology, and innate immune response in juvenile European seabass (Dicentrarchus labrax). Aquaculture 533, 736215, doi:https://doi.org/10.1016/j.aquaculture.2020.736215 (2021).
650	Ammonia emissions in poultry houses and microbial nitrification as a promising reduction strategy	2021	poultry	1	1		1	3									1						0	Swelum, A. A. et al. Ammonia emissions in poultry houses and microbial nitrification as a promising reduction strategy. Science of The Total Environment 781, 146978, doi:https://doi.org/10.1016/j.scitotenv.2021.146978 (2021).
651	Determination of selected biochemical parameters in blood serum and egg quality of Czech and Slovak native hens depending on the housing system and hen age	2021	layer hens	1	1		1	3									1						0	Kraus, A., Zita, L., Krunt, O., Härtlová, H. & Chmelíková, E. Determination of selected biochemical parameters in blood serum and egg quality of Czech and Slovak native hens depending on the housing system and hen age. Poultry Science 100, 1142-1153, doi:https://doi.org/10.1016/j.psj.2020.10.039 (2021).
652	Articulating the effect of food systems innovation on the Sustainable Development Goals	2021	N/A	1			1	2				1											0	Herrero, M. et al. Articulating the effect of food systems innovation on the Sustainable Development Goals. The Lancet Planetary Health 5, e50-e62, doi:https://doi.org/10.1016/S2542-5196(20)30277-1 (2021).
653	Harmful algal blooms and their effects in coastal seas of Northern Europe	2021	farmed seafood			1	1	2										1					0	Karlson, B. et al. Harmful algal blooms and their effects in coastal seas of Northern Europe. Harmful Algae 102, 101989, doi:https://doi.org/10.1016/j.hal.2021.101989 (2021).
654	Reliability of multi-purpose offshore-facilities: Present status and future direction in Australia	2021	farmed seafood	1	1	1	1	4												1			0	Aryai, V. et al. Reliability of multi-purpose offshore-facilities: Present status and future direction in Australia. Process Safety and Environmental Protection 148, 437-461, doi:https://doi.org/10.1016/j.psep.2020.10.016 (2021).
[truncated: 83 more rows]
